# Supplementary material for: Perirenal Fat Thickness Significantly Associated with Prognosis of Metastatic Renal Cell Cancer Patients Receiving Anti-VEGF Therapy
Source: Nutrients. 2022 Aug 18;14(16):3388. doi: 10.3390/nu14163388 (PMC9412489; doi:10.3390/nu14163388)
Supplement: Supplementary file 1 [file nutrients-14-03388-s001.zip]

Archive with 8 entries (8 files):
- Figure S1.pdf
- Figure S2.pdf
- Figure S3.pdf
- Figure S4.pdf
- Figure S5.pdf
- Table S1.pdf
- TableS2.pdf
- TableS3.csv
