# Supplementary material for: Perirenal Fat Thickness Significantly Associated with Prognosis of Metastatic Renal Cell Cancer Patients Receiving Anti-VEGF Therapy
Source: Nutrients. 2022 Aug 18;14(16):3388. doi: 10.3390/nu14163388 (PMC9412489; doi:10.3390/nu14163388)
Supplement: Supplementary file 1 [file nutrients-14-03388-s001.zip › TableS3.csv]

	Low_Mean	High_Mean	logFC	pValue
MERTK	77.1219238095238	88.0586494736842	0.191323678205709	0.160685487881406
CEACAM6	58.8221104761905	50.1527452631579	-0.230029874249319	0.00580718238864972
SPINK5	66.3613557142857	54.5896726315789	-0.281715314383804	0.00148799348199648
CEACAM8	63.2308461904762	54.7027794736842	-0.209014387704709	0.0217084091976484
SPRY4	74.53647	88.8799847368421	0.253912073414837	0.727665587798586
HDAC1	76.2472404761905	80.8755147368421	0.0850178644519684	0.169010173643341
IL11	60.5240957142857	51.2217542105263	-0.240752956896278	0.0147425212836056
LAMB4	58.9913728571429	50.2514357894737	-0.231339166478994	0.0360021210427459
H3-3A	131.043484761905	212.509063157895	0.697478743767205	0.0270995561809026
C8A	61.8591742857143	49.6629326315789	-0.316818119840947	0.000490557240569331
CCL22	49.0759161904762	43.4560321052632	-0.175458750830184	0.0172559239856237
ACVR1B	73.5350885714286	62.5091405263158	-0.234365655545273	5.33658704573247e-08
FGF6	72.4972942857143	61.9299878947368	-0.227288988403325	0.00899544059552765
SERPINH1	99.2385457142857	197.733701578947	0.994586285245519	0.0159568729849718
FLT1	66.0642466666667	78.1925294736842	0.243161068526285	0.0692535618199399
PRDM1	67.7902476190476	72.0892142105263	0.0887056829929973	0.537427401248072
CRP	65.9854547619048	55.3808631578947	-0.252760505331964	0.0040196161422645
CACNA2D1	75.6564561904762	63.7377157894737	-0.247315883739558	3.02490184968301e-05
FUT8	55.9532619047619	55.4567121052632	-0.0128601533777415	0.668145094373512
CALML6	62.2261871428571	51.6443	-0.268912721906104	0.00108041983483295
ELOB	75.7561019047619	86.1784505263158	0.185965061668671	0.0115636607714762
MAP3K20	74.85582	73.0500357894737	-0.0352295095629591	0.573471724822501
CDK1	56.5677980952381	52.3536610526316	-0.111690587811647	0.0611382715614471
PIM1	76.4228709523809	78.8321768421053	0.0447801571708508	0.236258734753681
NUMBL	75.9083814285714	69.0882157894737	-0.135819535116725	0.00365703115787751
POLR2J	61.7850147619048	50.6157447368421	-0.287670746375564	0.000208812394090723
PLK1	62.5861980952381	60.22656	-0.055444682072646	0.55530996111738
TBXAS1	76.6140909523809	79.2278131578947	0.0483972228821061	0.830363098244319
HLA-DOB	79.5009180952381	70.4414205263158	-0.174547518128225	0.00165167815431393
IL17B	67.8589319047619	59.4904542105263	-0.189880528971504	0.0217084091976484
PKMYT1	57.009780952381	50.6634778947368	-0.170263341134362	0.0385728371509674
FYN	69.373410952381	81.3229973684211	0.229280569636009	0.00635071042770419
DKK2	60.2562352380952	51.2065005263158	-0.234783569230863	0.00825749386541571
PTTG2	62.2922895238095	56.5359931578947	-0.139883959459387	0.186599269304691
BMP7	63.9815533333333	52.0539036842105	-0.297649658613026	0.000435993677276262
IFNL2	69.9346828571429	55.7852289473684	-0.326124942289764	0.00016151588212332
SFRP4	83.2132461904762	117.210293684211	0.494214170942024	0.247194686245564
BAMBI	72.6083880952381	68.5788015789474	-0.0823735321547678	0.205472197629184
TPSAB1/B2	66.7661695238095	76.0998031578947	0.188775449006801	0.333383875382956
MS4A6A	81.8129085714286	101.909952631579	0.316894556508756	0.436419823190873
IL22RA1	63.8495771428571	53.9653505263158	-0.242643670514151	0.00301752386194036
SOX9	73.0785809523809	65.1882705263158	-0.164836219422629	0.000551225216553842
OASL	65.8919752380952	55.3869394736842	-0.250556953519744	1.00848088950812e-05
PSAT1	74.7707604761905	62.5409331578947	-0.257673460914559	6.26073066465773e-05
PPP2CB	68.4313252380952	81.0066652631579	0.243383731636045	0.0270995561809026
L1CAM	66.7539219047619	88.5885273684211	0.408267275032707	0.144950276095026
TIRAP	60.4101652380952	54.0236068421053	-0.161201369318278	0.0270995561809026
H2AX	68.9255914285714	65.7299068421053	-0.0684898012524791	0.152667314716935
CD1A	62.1504504761905	56.2758905263158	-0.143247866702501	0.137528781929324
LCP1	68.06633	88.6419057894737	0.381047574871486	0.0217084091976484
ITGB4	75.037069047619	63.1312284210526	-0.24924965355454	0.000183783480925233
PRKAA2	71.5076552380952	64.5857689473684	-0.146881386094527	0.152667314716935
RUNX1	86.8431976190476	84.1161752631579	-0.0460295951774112	0.405295906439206
SH2D1A	74.0717504761905	66.2157084210526	-0.161749921945717	0.0251894390596814
APOL6	78.0661038095238	72.7629068421053	-0.101493089108396	0.48553470355134
TCF7L1	67.7515995238095	64.0903573684211	-0.0801476925909128	0.436419823190873
UBE2T	66.6665780952381	60.1337757894737	-0.148788129489153	0.0312867977976553
CD6	65.2454847619048	65.0036563157895	-0.00535719618510999	0.648728372429828
PRC1	82.1908428571429	78.0965610526316	-0.0737186462927264	0.294369190853449
CXCL6	51.2369133333333	46.8349684210526	-0.129597473575393	0.152667314716935
ECSIT	70.4309028571429	60.579602631579	-0.217376461934012	0.000303627260390814
MNAT1	73.5145242857143	71.3510405263158	-0.0430948428229545	0.452472610915325
CTAG1B	68.3012438095238	55.3936978947368	-0.302190000031331	0.00120348503600426
IRF5	56.1189033333333	50.9423747368421	-0.139620602263848	0.186599269304691
CXCL12	69.7815928571429	70.2058915789474	0.00874557520336783	0.89349485896543
MME	68.7409461904762	62.6983257894737	-0.132742790160719	0.186599269304691
LGALS9	76.3006204761905	70.7851294736842	-0.10824847805084	0.294369190853449
COX6B1	91.5627528571429	123.378161052632	0.430254304573195	0.0233941975580028
GBP2	79.4805104761905	68.32274	-0.218235304914881	1.63457848325092e-05
WNT7A	68.7166471428571	63.38345	-0.11655345686103	0.116978478907917
PYCARD	64.7723333333333	60.3612131578947	-0.101755914225802	0.0312867977976553
MYD88	83.6165504761905	78.3608752631579	-0.0936550154670277	0.0573789119639581
CPSF7	73.1946923809524	71.8442973684211	-0.0268653896259048	0.914706452292659
FGF1	64.8358771428571	56.9291647368421	-0.187624421345016	0.0217084091976484
KRT14	97.1725004761905	73.2523994736842	-0.407672075672833	3.04686671180843e-11
CDKN1B	70.7259561904762	73.0723442105263	0.0470857142324856	0.39023320196798
CXCL14	80.1185671428571	52.5670321052632	-0.607978336180695	1.17971632214511e-06
PLA1A	63.3680261904762	55.9776957894737	-0.178902976199333	0.0125501531247046
CD96	70.3500061904762	65.39378	-0.105397131660006	0.0933435455317256
GZMA	64.4326523809524	62.8970689473684	-0.0347991968121484	0.61059735502232
TYMS	74.390999047619	70.1258463157895	-0.0851817957125123	0.0441715175907757
ATF3	93.8233523809524	96.4315310526316	0.0395579037190332	0.89349485896543
HLA-DRB	362.838856666667	490.742565263158	0.435637447705778	0.333383875382956
SFRP2	88.2292714285714	136.430848421053	0.62884061271037	0.27009241213768
SMARCB1	76.7432914285714	79.6641210526316	0.0538894710041999	0.61059735502232
NOX1	60.69544	50.1894273684211	-0.274204646127371	0.00148799348199648
SRP54	74.2070995238095	84.9004968421053	0.194215777906491	0.000183783480925233
HPGD	61.7228776190476	58.3870973684211	-0.0801557328423739	0.452472610915325
E2F5	55.1470604761905	49.2864705263158	-0.162092316086906	0.0147425212836056
SIN3A	76.6278285714286	75.5307721052632	-0.020803889391269	0.160685487881406
PRUNE1	73.6216347619048	62.0724689473684	-0.246176254391487	0.000108635072846516
ARG1	72.7625738095238	62.9428294736842	-0.209154542256008	0.0538092989464078
CD99	73.9970457142857	166.720707894737	1.17189373010531	0.000343015995431723
STING1	75.7622338095238	82.9921352631579	0.131495757628931	0.0147425212836056
PTGDR2	66.1445776190476	55.5998642105263	-0.250541533003976	0.00365703115787751
PTPN11	99.9227409523809	98.2984184210526	-0.0236448472326609	0.375508052928133
LTBP1	72.5062257142857	103.269268421053	0.510234209045374	0.000693305471077875
SFXN1	87.2139595238095	77.7813321052632	-0.165135129213054	8.27411999245437e-05
RAD50	76.9801752380952	65.6298821052632	-0.230134113804208	5.43223123868285e-05
IL18RAP	75.24312	67.8474889473684	-0.149264250169667	0.130397011241911
PPARGC1A	62.4371576190476	52.5204094736842	-0.249526697551241	0.00530490731003378
MAGEA4	94.2500128571429	75.29841	-0.323873413893143	4.26850791990803e-07
NFATC2	69.560659047619	62.9492415789474	-0.144082605160653	0.00635071042770419
IRAK3	61.0093514285714	58.9400142105263	-0.0497829856171537	0.89349485896543
PLA2G3	62.8692	58.1672978947368	-0.112145118454149	0.195873087623825
HLA-DPB1	77.447009047619	63.6159036842105	-0.283822046415789	0.000183783480925233
ADAM12	68.7363904761905	67.4858663157895	-0.0264887064625032	0.160685487881406
POLD1	61.2538128571429	57.1806310526316	-0.0992731083171359	0.123548972034246
PPP3R2	62.2529671428571	52.3906178947368	-0.248834124275575	0.00165167815431393
CD44	112.997486666667	184.159177894737	0.704662614237828	0.00693828581529892
GLI1	63.5566138095238	52.0891994736842	-0.287057996964658	2.60103241676971e-05
IL27	62.3408852380952	56.1371978947368	-0.151221588234026	0.123548972034246
ZBTB32	61.8080328571429	55.0047726315789	-0.168237546378531	0.08302130467314
CCL28	60.1118542857143	55.3302815789474	-0.119580258171688	0.088063465797905
ADGRE1	67.9461723809524	56.3764173684211	-0.269300481938521	0.00016151588212332
TNFRSF13B	61.59979	57.4254531578947	-0.101235096335785	0.405295906439206
CD300A	82.9007471428571	77.1466426315789	-0.103781730992644	0.104644701551651
C1QB	205.754586190476	216.003250526316	0.0701284348357021	0.707625436646087
AXIN1	67.8272980952381	65.1964915789474	-0.0570716933587772	0.0385728371509674
ITGA3	134.376513333333	104.822214210526	-0.358336513106351	0.573471724822501
JAM3	66.9861376190476	74.2326210526316	0.148190739996383	0.110679212889882
SMAD5	69.0208395238095	68.5572831578947	-0.00972208354183746	0.851308765478132
TNFSF14	67.8727695238095	53.5999757894737	-0.34060053394148	3.61268509452482e-06
EPO	65.4841380952381	55.3557915789474	-0.242411225621836	0.0106449154386476
SERPINA1	144.17672047619	268.875594736842	0.899100572475963	0.0650941954992349
FANCF	71.0284685714286	65.8120994736842	-0.110044533981128	0.08302130467314
NDUFS7	76.4475638095238	74.1509494736842	-0.0440053613375273	0.307027279079076
MAPK8IP2	70.8576580952381	58.6460931578947	-0.27288878090598	0.00247924091252427
TP53	73.1419380952381	77.5513342105263	0.0844527465958684	0.0538092989464078
IL1RL2	78.3842623809524	68.4417010526316	-0.1956884089022	0.0106449154386476
STAT5B	66.4981842857143	72.3397184210526	0.121473033614266	0.0692535618199399
KLRD1	58.2005728571429	48.6247257894737	-0.259343239076999	0.0040196161422645
BNIP3L	81.0802809523809	81.4002868421053	0.00568279042053987	0.687781294786179
RAC3	77.7167338095238	66.3328184210526	-0.228502444275192	3.02490184968301e-05
IL5RA	60.5602023809524	53.2811221052632	-0.184745560533163	0.0692535618199399
RAD51C	75.9560338095238	65.2857557894737	-0.218396319086184	0.000551225216553842
SERINC5	90.6833757142857	102.746857368421	0.180184266162279	0.0782102041327267
PPBP	56.34958	48.4838221052632	-0.216901422670478	0.0201268173413552
CXCR6	57.2459595238095	53.3014210526316	-0.102999873224814	0.110679212889882
CD47	77.6925361904762	91.7912231578947	0.240580205756863	2.60103241676971e-05
IFNAR2	83.2844842857143	85.9509563157895	0.0454659419004981	0.809534581679719
TNFAIP6	73.5664766666667	63.7456194736842	-0.206722292723938	6.26073066465773e-05
FGF11	74.6501433333333	72.9999621052632	-0.0322493153538774	0.0736232575392028
RET	75.46175	59.8576278947368	-0.334210450206812	9.48848985314623e-05
GRIN2B	63.9856323809524	54.9551536842105	-0.219493209109179	0.0159568729849718
ESR2	65.4888804761905	54.381402631579	-0.268136606043893	0.000776061067447632
MMP11	61.1197957142857	82.8965410526316	0.439672183630481	0.137528781929324
ATRX	68.9217423809524	74.8948784210526	0.119907891246652	0.0360021210427459
PSEN1	70.2955147619048	71.47758	0.0240581498071553	0.130397011241911
TRAC	72.1984842857143	87.4491810526316	0.276476323701417	0.591903937222407
JAK3	73.851129047619	79.08581	0.0987988845333652	0.282057792017167
LTA	65.2353990476191	60.6819584210526	-0.104387387375925	0.160685487881406
HLA-F	344.84407952381	361.41703	0.0677202897186095	0.282057792017167
PGR	64.2838638095238	54.2756310526316	-0.244152050546551	0.00224359488517732
DTX1	60.1620485714286	50.5957194736842	-0.249838358485868	0.0033236769443666
TLR10	58.6104157142857	51.9682721052632	-0.173525978587802	0.0988683749497697
CD79A	71.8455147619048	75.5163489473684	0.0718909215950854	0.39023320196798
FCER1A	71.3586795238095	60.7478678947368	-0.232255144308228	0.00899544059552765
SPP1	236.342692857143	436.031153684211	0.883550956036889	0.537427401248072
INHBB	72.5334542857143	75.9435294736842	0.0662804932249728	0.935977583863399
BAD	65.7072914285714	62.0551463157895	-0.0825026129591677	0.0692535618199399
MAPK8IP1	72.3262857142857	64.6458815789474	-0.161961601959583	0.0782102041327267
SIGLEC8	71.9911295238095	61.4864178947368	-0.227551394003343	0.0159568729849718
KRT19	69.01339	68.9317284210526	-0.00170811073402888	0.347081321491052
CD33	81.3650114285714	75.5051789473684	-0.107832937127309	0.27009241213768
RRM2	85.7707166666667	73.9472647368421	-0.213988391415411	7.20340532692421e-05
IL18	73.9844852380952	68.8560463157895	-0.10363942074454	0.0335754741988722
TARP/TRGC1/2	66.4419219047619	59.5266236842105	-0.15855873756971	0.00133898334241711
PRKAR2A	75.1539771428571	74.4005842105263	-0.0145355037240806	0.436419823190873
HLA-A	729.261557619048	763.910327368421	0.0669669498272416	0.375508052928133
SMC1A	76.5281504761905	72.6191521052632	-0.0756404477319856	0.0988683749497697
RFC4	71.2781961904762	60.2382573684211	-0.242780792688946	2.23232193537364e-05
BAG1	70.4116338095238	60.2064184210526	-0.225896522351238	0.0136083849905971
THBS4	69.7354371428571	62.5467715789474	-0.156956550263258	0.08302130467314
PPARG	61.4777780952381	51.1745236842105	-0.264639255499719	0.000343015995431723
TLR9	61.5156523809524	54.9024426315789	-0.164083207686895	0.0988683749497697
APC	71.4132952380952	65.7335226315789	-0.119563389803436	0.0201268173413552
PLCB4	59.2676038095238	50.0307715789474	-0.244428028621927	0.0106449154386476
NDUFA7	77.3970766666667	71.1678521052632	-0.121053380858392	0.0115636607714762
LIG4	62.123080952381	55.5416331578947	-0.161559781899192	0.0270995561809026
IRAK2	65.2918157142857	58.5072510526316	-0.158286727126965	0.00825749386541571
LDHB	89.3980614285714	120.324297368421	0.428612546305019	0.137528781929324
IRF8	73.309959047619	73.4347678947368	0.00245407316453861	0.320032271041121
ERBB2	72.8638709523809	66.1982563157895	-0.138410425000491	0.0692535618199399
SLC2A1	161.328547619048	133.055608421053	-0.277972428116716	0.0335754741988722
BCL10	58.5197347619048	53.9599142105263	-0.11703517595568	0.0988683749497697
FOXC1	63.5269152380952	64.2424510526316	0.0161589713275285	0.502532318412282
CCL27	51.7289357142857	47.6378215789474	-0.118864067454181	0.08302130467314
SELE	73.4934933333333	64.0468489473684	-0.198488935267314	0.0270995561809026
CAPN2	91.0457319047619	100.725043157895	0.145759131246201	0.361123313258778
PLA2G2A	66.3378833333333	86.5796315789474	0.38419468121247	0.502532318412282
PYCR3	67.9303871428571	56.4097063157895	-0.268113650388575	0.000618591850878933
CLECL1	72.4239509523809	63.0599089473684	-0.199743795568937	0.0233941975580028
FUT7	63.701379047619	57.1717663157895	-0.156021742317723	0.0385728371509674
CLEC4C	70.2364961904762	57.1498863157895	-0.29747024796274	0.00165167815431393
BATF	64.7389166666667	60.9396936842105	-0.0872509755830855	0.177646481065014
TLR3	73.5989566666667	57.1376242105263	-0.365244264806339	8.54853299598669e-06
IFIT3	76.0274352380952	76.9827373684211	0.0180148486915686	0.282057792017167
EPM2AIP1	64.0272147619048	62.4839357894737	-0.0351999228692685	0.320032271041121
HNF1A	75.5456861904762	64.5278194736842	-0.227428102269686	0.0147425212836056
MLH1	61.0205876190476	61.9154426315789	0.0210032109860121	0.361123313258778
HACD2	58.4124280952381	55.59369	-0.0713542128179387	0.468846097981853
FEZ1	62.5623876190476	55.9581884210526	-0.160946314690258	0.0335754741988722
GATA3	69.32733	63.4028994736842	-0.128875381492406	0.0412938583628239
CD69	66.7749080952381	70.6288273684211	0.0809510587923139	0.727665587798586
TFDP1	81.9187814285714	77.9846557894737	-0.0710039667354927	0.0736232575392028
IL6R	66.1661442857143	62.3700542105263	-0.085239698645311	0.0270995561809026
KRAS	72.20484	72.2908031578947	0.00171657267326175	0.809534581679719
VEGFD	65.9578052380952	58.7703415789474	-0.166455110112959	0.144950276095026
CDH2	72.4964228571429	65.6299642105263	-0.143555164572541	0.0538092989464078
SLAMF1	85.7061680952381	71.2770294736842	-0.265961823184187	0.000618591850878933
SOCS2	62.9435052380952	61.1085378947368	-0.0426835596078998	0.55530996111738
DDB2	73.9011747619048	61.3589552631579	-0.268323379396037	3.51120310495462e-05
FCGR3A/B	169.831353809524	149.591951578947	-0.183070273260331	0.55530996111738
NTHL1	63.063480952381	55.8598263157895	-0.17499371764095	0.0385728371509674
APH1B	66.3551552380952	64.8449042105263	-0.0332153494394589	0.935977583863399
EFNA3	59.7905861904762	52.2108878947368	-0.195567661969545	0.0125501531247046
IFIT1	66.7079547619048	58.9773552631579	-0.177697680852557	0.0412938583628239
ARG2	74.8704923809524	73.0520668421053	-0.035472150888392	0.89349485896543
IRF7	69.4961209523809	69.3276021052632	-0.00350259190715896	0.0933435455317256
BTLA	69.1922585714286	58.0435115789474	-0.253475830262058	0.00580718238864972
CCNB3	63.1757295238095	55.2620284210526	-0.193081900851991	0.0136083849905971
NGFR	83.5204142857143	73.8882289473684	-0.176784319601681	0.0441715175907757
PLCE1	58.6860623809524	54.7060715789474	-0.101316951740897	0.436419823190873
SUV39H2	63.7946238095238	56.2554036842105	-0.181443165393135	0.00979006862887503
TNF	79.9166671428571	66.1243915789474	-0.273313875185024	1.17971632214511e-06
SLC25A1	109.996673333333	95.2318926315789	-0.207943182377322	8.27411999245437e-05
TRAT1	68.8299495238095	62.9693231578947	-0.128387291705242	0.0736232575392028
CDK4	67.98629	68.8942057894737	0.0191388087698465	0.282057792017167
SP1	86.1278695238095	81.8419047368421	-0.0736404230669212	0.130397011241911
IFI27	91.3510852380952	144.35818	0.660159086560097	0.0172559239856237
MIF	149.894085238095	165.367364736842	0.141731090386203	0.502532318412282
MFNG	86.465569047619	80.2905436842105	-0.106895677285896	0.08302130467314
MRPL19	72.9999866666667	73.6802836842105	0.0133824156251867	0.809534581679719
CASP3	59.048530952381	56.4288589473684	-0.0654679907454714	0.144950276095026
IKBKE	71.4831304761905	57.6692868421053	-0.309799634367969	1.40719539084873e-07
FGF22	67.1557004761905	55.5272410526316	-0.274314151835315	0.000490557240569331
TACSTD2	65.984990952381	62.8847626315789	-0.0694274186682104	0.225661624958428
OPN3	82.2470685714286	67.4097431578947	-0.287007131257488	1.39445644112665e-05
PPP2R2C	53.2150942857143	45.9637389473684	-0.211339359822794	0.0186443042889819
TMEFF2	65.046889047619	56.0902489473684	-0.213730073620197	0.0270995561809026
NDUFA6	78.8713176190476	76.6309078947368	-0.04157434612475	0.668145094373512
SKP1	78.0266404761905	67.6720363157895	-0.205406983235848	0.0159568729849718
TLX1	64.3176428571429	55.8496431578947	-0.203666472052078	0.0573789119639581
FGF12	62.325029047619	53.7420384210526	-0.213760606685532	0.0172559239856237
CD9	75.7013238095238	126.750719473684	0.743603502062888	0.00202810957876973
WNT3	76.2990409523809	62.8272321052632	-0.280274900477502	0.00224359488517732
MYBL2	66.2928666666667	59.3505394736842	-0.159592496423647	0.00301752386194036
CALML5	62.0948304761905	46.9030236842105	-0.404792234522291	4.0682602224412e-05
GRB2	79.8427333333333	93.5905347368421	0.229201519771371	0.0147425212836056
MCL1	113.367939047619	207.758788421053	0.873896808393293	0.000490557240569331
DUSP1	291.301027142857	319.705296315789	0.134231855847368	0.537427401248072
ISG15	55.8693523809524	70.8974078947368	0.343675784398903	0.130397011241911
IRAK4	67.68137	62.6217678947368	-0.112094533425403	0.0385728371509674
ST6GAL1	74.072190952381	75.2333652631579	0.0224406142452782	0.872357460712154
HES1	67.7720652380952	74.1159826315789	0.129093948128129	0.144950276095026
KDM6A	70.5197342857143	60.7328115789474	-0.215550879481971	0.000236903240723911
PRKAR2B	61.9699166666667	54.8057510526316	-0.177240737636357	0.0291301041213988
SPANXB1	71.3566852380952	55.5860405263158	-0.360325978197777	0.000183783480925233
RHOB	121.62054047619	320.719167894737	1.3989236736122	0.000343015995431723
IRF3	74.5785004761905	74.7660589473684	0.0036236983730813	1
APOB	65.2011880952381	57.9191494736842	-0.170857836458601	0.104644701551651
SGK2	77.3039828571429	66.9929663157895	-0.206533113650628	0.00441358871353551
JUP	66.1498966666667	65.8716452631579	-0.00608131837413772	0.668145094373512
LILRA1	71.0615595238095	59.0678973684211	-0.266695093076923	0.00148799348199648
MAGEC2	70.7547671428571	63.3960863157895	-0.158433573621137	0.130397011241911
CMKLR1	82.2323652380952	72.3415105263158	-0.184882603028493	0.0040196161422645
RBP4	63.1910995238095	54.2639773684211	-0.219726572664449	0.0172559239856237
IL2	70.6220771428571	59.73604	-0.241517652197557	0.0106449154386476
CD84	74.0828761904762	73.9170363157895	-0.00323319738340722	0.978639257474195
PRG2	71.6974019047619	61.02196	-0.232592321578861	0.0147425212836056
ANGPT1	58.0104742857143	53.7411857894737	-0.110285260144118	0.27009241213768
LY9	76.1226457142857	70.7366994736842	-0.105866799269736	0.0933435455317256
PPP3CC	55.6497580952381	54.2046878947368	-0.0379577877914805	0.307027279079076
LAMC3	60.2309642857143	59.4886310526316	-0.0178913768722948	0.957293474926836
BRD4	90.6236538095238	113.683050526316	0.327057608492273	0.00247924091252427
MASP1	68.195089047619	57.2438694736842	-0.252546653575734	0.00635071042770419
PIK3CB	63.6125719047619	60.6659626315789	-0.0684246149057124	0.195873087623825
IL15RA	78.8236738095238	68.2583294736842	-0.207623885152142	2.09069900030871e-06
TFE3	66.8483452380952	72.6503810526316	0.120078516509442	0.0736232575392028
TNFRSF10A	64.780269047619	58.3279052631579	-0.151368196588403	0.0538092989464078
GPI	90.445079047619	119.662708421053	0.40385970645779	0.160685487881406
COMP	60.7208428571429	118.219263157895	0.961201411793837	0.830363098244319
FZD5	57.6251533333333	51.5687584210526	-0.160201373015202	0.0692535618199399
RPA3	67.6669552380952	55.4077421052632	-0.288363896429332	0.00441358871353551
AREG	68.9761852380952	71.6673273684211	0.0552172122160766	0.468846097981853
C9	65.5857776190476	50.7494289473684	-0.369991409414204	2.60103241676971e-05
WT1	56.1512242857143	49.3039947368421	-0.187612936364566	0.0291301041213988
REPS1	78.0614214285714	72.8012526315789	-0.100646459290139	0.0147425212836056
PNOC	58.4035452380952	50.4696757894737	-0.210639127898463	0.00693828581529892
CMTM4	68.6763604761905	65.4856368421053	-0.0686350745323052	0.39023320196798
PLA2G1B	65.4866457142857	55.1585394736842	-0.247616480115483	0.00301752386194036
AKT1	79.3969047619048	111.938807894737	0.495555617756748	0.00016151588212332
NOS1	77.883639047619	63.5948789473684	-0.292409698879874	0.000693305471077875
MCM2	68.0205123809524	63.7201868421053	-0.0942193763558539	0.123548972034246
HSP90B1	112.551144285714	169.380653157895	0.589688373418412	0.088063465797905
COL24A1	60.1205171428571	52.7927542105263	-0.187517485323614	0.0233941975580028
COL2A1	62.9109961904762	54.0044678947368	-0.220233438112125	0.00899544059552765
FPR3	66.3023504761905	72.9341131578947	0.13753374188936	0.436419823190873
TTPA	63.36724	56.6746768421053	-0.161032919639426	0.0573789119639581
CSF2RB	67.428	62.5935	-0.107334957359028	0.0412938583628239
SPINK1	64.9274042857143	54.4949089473684	-0.252706077467514	0.00183127405209912
ICAM2	64.2133166666667	64.2762652631579	0.00141358752811716	0.978639257474195
TMPRSS2	62.9867914285714	54.5703889473684	-0.206930995178966	0.0201268173413552
GIMAP6	71.64191	65.6279110526316	-0.126494288015816	0.000867614628556738
TANK	70.7691771428571	73.532757368421	0.0552659401533173	0.89349485896543
SERINC2	88.5435352380952	84.7824452631579	-0.0626213997680871	0.205472197629184
ASNS	77.4228619047619	71.9958010526316	-0.104846869271484	0.0233941975580028
NOTCH1	78.9737123809524	89.8129836842105	0.18555151128106	0.0736232575392028
ITGAM	61.2833904761905	60.3362363157895	-0.0224714097975598	0.573471724822501
LCK	63.3724009523809	56.357537368421	-0.169246102907131	0.0115636607714762
TMUB2	71.9932957142857	65.90296	-0.127519298989072	0.0251894390596814
TPM1	154.387223333333	236.721026315789	0.616634492505535	0.0136083849905971
G6PD	60.3218357142857	90.7217831578947	0.588768663693271	5.26635676802529e-07
WNT2	81.5956161904762	72.7337768421053	-0.165866151007607	0.088063465797905
IRF4	55.346639047619	49.7102868421053	-0.154951283233721	0.0312867977976553
CEBPB	72.9248752380952	107.182374210526	0.555584760803391	0.000303627260390814
GNLY	60.5801033333333	56.2752668421053	-0.106343046418797	0.0201268173413552
TNFRSF25	66.2137804761905	63.7648026315789	-0.0543712091782744	0.405295906439206
IL21R	81.7581385714286	71.2128415789474	-0.199224928955389	0.00247924091252427
ILF3	80.0478185714286	117.699893684211	0.556179024533608	0.000968775280329181
TNFRSF11A	63.2771276190476	54.3006889473684	-0.220713609541583	0.0115636607714762
Negative Probe	59.665949047619	52.5851984210526	-0.182251060386792	0.0736232575392028
EFNA1	64.6375557142857	68.0142557894737	0.0734645237303573	0.851308765478132
BCAT1	69.0071333333333	74.3980710526316	0.108519714144951	0.375508052928133
GAS1	64.2831319047619	66.0764705263158	0.0396964077674822	0.648728372429828
RAD52	77.3883357142857	68.1073584210526	-0.184305456280366	0.0186443042889819
LILRB1	76.5596433333333	72.1774121052632	-0.0850366919301297	0.110679212889882
ENG	71.6731757142857	136.125447368421	0.925431605920987	0.000268388403514389
WIPF1	97.9221571428571	118.193306315789	0.271441088306577	0.116978478907917
CEBPA	65.0267776190476	57.7450342105263	-0.171337046091445	0.00484121753817551
CCL1	60.3900014285714	53.4107868421053	-0.177178569089953	0.0472122705817149
WNT10B	81.9721395238095	71.6206284210526	-0.194758476269199	0.0360021210427459
TLR1	66.5099704761905	63.5110863157895	-0.0665621838761981	0.0538092989464078
MRM2	74.329469047619	67.1939652631579	-0.145602633177657	0.0291301041213988
CHIT1	67.1393238095238	53.4510815789474	-0.328938865999069	0.000141731951955872
PGF	65.2233933333333	135.797168421053	1.05799199122518	0.452472610915325
PAK3	74.3226161904762	60.8060726315789	-0.289585875011732	0.00247924091252427
HAVCR2	74.8489742857143	75.2934368421053	0.00854156789172134	0.420692757766318
GPX1	151.266695714286	221.788158947368	0.55208795815146	0.0385728371509674
HRAS	64.6249633333333	59.1563831578947	-0.127557708626608	0.247194686245564
MS4A4A	70.4884723809524	72.1256121052632	0.033124317666676	0.851308765478132
FANCA	71.76064	64.1729942105263	-0.16122645837929	0.00441358871353551
TDO2	62.6491961904762	57.20332	-0.131197118001526	0.0933435455317256
LAT	62.8642361904762	55.57124	-0.177901060831172	0.00530490731003378
ADA	72.8722	68.4402373684211	-0.0905237826086509	0.0573789119639581
MAP3K7	75.9264561904762	74.981562631579	-0.0180667810405266	0.405295906439206
TTR	68.7517138095238	61.3638052631579	-0.164007727443476	0.088063465797905
KLRC1	57.9003180952381	50.8633942105263	-0.186943535165855	0.0412938583628239
SPIB	74.9868119047619	63.8331794736842	-0.232330379038303	0.00224359488517732
COL4A6	57.7851233333333	51.8421784210526	-0.15657177962389	0.195873087623825
TLR7	66.0837019047619	59.0586705263158	-0.162145626289235	0.0335754741988722
CR1	71.3947280952381	64.4889289473684	-0.146766038193879	0.0270995561809026
LCN2	53.7670223809524	46.2555526315789	-0.217095016612753	0.0106449154386476
PIK3R2	61.503070952381	60.9034273684211	-0.0141350297105323	0.872357460712154
MLANA	61.5082138095238	57.5577389473684	-0.0957691613727691	0.687781294786179
MMP3	70.1552280952381	60.5089010526316	-0.213403237063419	0.00979006862887503
FBXW7	71.4878490476191	65.0729584210526	-0.135639899899993	0.0233941975580028
FGFR1	81.6352238095238	79.9231084210526	-0.0305790833684672	0.436419823190873
DDX43	60.5125966666667	49.6243015789474	-0.286188696083177	0.000776061067447632
BDNF	63.7767685714286	53.2854247368421	-0.259290037419375	0.0115636607714762
U2AF1	82.1091738095238	95.6549836842105	0.220296716879942	0.00365703115787751
S100A12	68.773950952381	60.2257957894737	-0.191480676930385	0.0385728371509674
LTBR	95.1443619047619	103.062667894737	0.115331771436438	0.160685487881406
CD1B	66.6091638095238	58.3640342105263	-0.190641062915792	0.137528781929324
CTSH	68.7591157142857	85.1812121052632	0.308984268224044	0.137528781929324
ARID1A	75.8069838095238	86.0888189473684	0.183495110757432	6.26073066465773e-05
RAG1	68.9640404761905	57.1485994736842	-0.271126158640665	0.00148799348199648
CACNG1	63.4572638095238	51.1231778947368	-0.311807796361281	0.00016151588212332
SDHA	120.524847142857	122.279673157895	0.0208540011347349	0.872357460712154
TNFSF9	67.9096038095238	58.7513668421053	-0.208993199378544	0.00016151588212332
CD164	83.2021647619048	116.809945263158	0.489470141153308	0.000618591850878933
CFP	70.838770952381	65.2639368421053	-0.118253165547074	0.177646481065014
STAT6	90.0070857142857	102.867674210526	0.19267920612985	0.08302130467314
CSF3R	79.1247447619048	77.4055515789474	-0.0316918995959465	0.169010173643341
ANGPT2	62.3980876190476	68.7680626315789	0.140236887889219	0.177646481065014
TNFRSF17	67.3259966666667	58.6741878947368	-0.198437713308389	0.0291301041213988
CUL1	74.7468861904762	72.0205415789474	-0.0536050323756587	0.123548972034246
PEBP1	97.9812928571429	119.718049473684	0.289062445658755	0.110679212889882
CCR7	59.3771833333333	57.8950421052632	-0.0364688510378777	0.55530996111738
NDUFA2	86.4700157142857	86.3297952631579	-0.00234138443475018	0.914706452292659
CD81	165.032139047619	353.809823684211	1.10022709735592	0.00120348503600426
CD14	84.1398123809524	112.216491052632	0.415424200121716	0.205472197629184
NDUFB8	87.1589233333333	86.8442194736842	-0.00521855163518126	0.978639257474195
WNT3A	51.9081242857143	42.4394615789474	-0.290554003309023	0.0033236769443666
CD244	68.3484828571429	60.9193310526316	-0.166009214577629	0.0504226512346646
BRCA2	60.7274833333333	52.7183989473684	-0.204043025795603	0.00825749386541571
HDAC6	74.4147676190476	71.2001378947368	-0.0637089174486425	0.668145094373512
PLAU	77.2353019047619	94.4125389473684	0.289718066703873	0.830363098244319
CDKN2D	61.5340647619048	51.0415921052632	-0.269711965139706	0.000618591850878933
CXCL16	65.5607876190476	73.0859457894737	0.156760820414619	0.61059735502232
MYB	78.1378861904762	70.6508836842105	-0.14531462227707	0.0270995561809026
CRABP2	58.8256761904762	50.0769473684211	-0.232299379097834	0.00757285438404556
LILRB3	65.121879047619	61.3443194736842	-0.0862125726740235	0.436419823190873
THBD	75.0684276190476	86.1376457894737	0.198437629445173	0.00133898334241711
FCER1G	102.296140952381	111.175326842105	0.120084924558561	0.39023320196798
MCAM	98.3557071428571	252.208756315789	1.35853769157651	0.0291301041213988
PAX5	76.7980652380952	65.14714	-0.23736812083564	0.00441358871353551
LAMB3	60.789570952381	62.9033373684211	0.0493127256495338	0.727665587798586
PRKACA	67.5016442857143	76.6556052631579	0.183468643985194	0.169010173643341
CD38	81.1855119047619	74.9139415789474	-0.11598806080744	0.0335754741988722
MPO	81.1542876190476	65.0522342105263	-0.319068711629811	1.18715372378863e-05
CDKN1C	67.13952	61.8892357894737	-0.117473715220039	0.130397011241911
CACNA1H	70.4977304761905	69.8790794736842	-0.0127162102064835	0.809534581679719
RSAD2	81.7683019047619	69.546817368421	-0.233557184950867	0.000693305471077875
LILRA5	67.5716676190476	61.9423478947368	-0.125492391504683	0.152667314716935
GLUL	58.8615623809524	49.8079	-0.240951251290364	0.0125501531247046
TPR	70.4330990476191	78.0944431578947	0.148966333935885	8.27411999245437e-05
PIK3CG	61.4314128571429	56.6439389473684	-0.117054972049686	0.0504226512346646
TMEM45B	58.9444923809524	52.5470715789474	-0.165746652073706	0.0385728371509674
THY1	77.3109261904762	238.156794210526	1.62316748021282	0.0360021210427459
CD37	94.169190952381	112.068833157895	0.251058074001467	0.152667314716935
ITGA7	63.7146652380952	58.9953457894737	-0.111024333485128	0.205472197629184
GZMH	63.4002833333333	62.3000268421053	-0.0252565028878085	0.707625436646087
PIN1	51.5430514285714	48.2933984210526	-0.093951959540223	0.537427401248072
IFIT2	64.5815128571429	53.5878568421053	-0.269215118269743	1.63457848325092e-05
HHIP	67.628149047619	57.6663484210526	-0.229894198188552	0.00825749386541571
LY86	84.4081404761905	76.4859257894737	-0.142187840556963	0.000968775280329181
ICAM5	68.9501361904762	60.2968736842105	-0.193470199185199	0.0360021210427459
LAMA5	122.305329047619	101.264152631579	-0.272363713382772	0.55530996111738
TNFRSF18	67.0612214285714	62.6261321052632	-0.0987139816572906	0.225661624958428
TERT	66.2922580952381	54.2212710526316	-0.289981462666228	0.000343015995431723
HDAC10	62.8407728571429	61.2696863157895	-0.0365274588273907	0.502532318412282
AMH	69.5908438095238	61.1841957894737	-0.185738455556628	6.26073066465773e-05
CEBPE	60.9360361904762	52.2705152631579	-0.22129827673426	0.00635071042770419
IRAK1	72.719259047619	77.7271168421053	0.096080503190171	0.55530996111738
PECAM1	77.0201542857143	124.705474210526	0.695216878470257	0.00301752386194036
PSMD7	65.7681076190476	73.1741826315789	0.153946566134879	0.0172559239856237
CXCL2	76.46007	112.692495789474	0.559613023336932	0.123548972034246
CD40LG	72.3465833333333	67.5588710526316	-0.0987796650313264	0.333383875382956
BMPR1B	70.8675852380952	60.4779036842105	-0.228717758082234	0.00979006862887503
RXRG	67.9724595238095	55.2086394736842	-0.300056277697164	0.00108041983483295
DDIT3	73.9447857142857	68.6477863157895	-0.107235219365577	0.00635071042770419
ROPN1	75.9635138095238	57.3416778947368	-0.40572252071938	8.54853299598669e-06
SMC1B	69.1832352380952	59.6391789473684	-0.214162084330908	0.00825749386541571
CDC6	62.7300476190476	54.4203747368421	-0.205009766843661	0.000867614628556738
COL4A4	60.3342857142857	55.1809705263158	-0.128807233573565	0.195873087623825
BMP2	65.9140523809524	56.1801736842105	-0.230524985126851	0.000183783480925233
CLEC14A	78.9173842857143	75.5070226315789	-0.0637323083121775	0.809534581679719
C1S	132.938771428571	174.575348421053	0.393087925874552	0.177646481065014
MAP2K4	74.7947838095238	65.04503	-0.201498833186665	0.00441358871353551
NDUFA3	85.59206	81.5071005263158	-0.0705512245213811	0.215400514285507
IFNGR1	68.8767138095238	98.8270389473684	0.52088950360634	6.85545010156898e-08
CENPF	61.5180523809524	55.37205	-0.15185189456541	0.0251894390596814
NDUFB1	77.2981047619048	87.5959668421053	0.180431403948894	0.169010173643341
LDHA	67.7587238095238	55.4407931578947	-0.289458805336756	0.000435993677276262
TRAF2	77.2466342857143	70.2443968421053	-0.137088923678311	0.123548972034246
HDAC2	66.12495	76.5996773684211	0.212143589307927	0.00580718238864972
IFITM2	113.93529	227.330397894737	0.996575937011977	0.00148799348199648
TRAF7	72.0832180952381	80.9768515789474	0.167846130882241	0.0040196161422645
SMC3	71.8914271428571	70.8160226315789	-0.0217439261496679	0.61059735502232
IL17A	73.1678666666667	61.9214321052632	-0.240771357044223	0.0106449154386476
IL33	63.9593733333333	60.5023457894737	-0.0801647240600811	0.361123313258778
SOS1	74.1635023809524	72.0053336842105	-0.0426056011047651	0.0360021210427459
ALKBH3	60.9963614285714	54.4821552631579	-0.162939409061244	0.0172559239856237
DUSP10	61.2975376190476	55.8918905263158	-0.133190146084763	0.0147425212836056
SMAP1	71.7373014285714	67.1861347368421	-0.094559942420509	0.116978478907917
CREB1	67.9033580952381	64.5798357894737	-0.0723991507889377	0.104644701551651
PALMD	68.8722742857143	62.7335584210526	-0.13468591956254	0.205472197629184
HLA-DMA	104.098767619048	117.602928421053	0.175970995768041	0.088063465797905
LGR5	59.4667319047619	49.6248268421053	-0.261020723925903	0.00133898334241711
MUC1	92.698830952381	79.5186463157895	-0.221257947368883	0.00530490731003378
IL23A	64.1962623809524	55.4197052631579	-0.212090265354822	0.0186443042889819
PSMC4	66.1513433333333	63.9674010526316	-0.0484335847257711	0.195873087623825
UQCRQ	79.8832004761905	83.4163526315789	0.0624380972484451	0.247194686245564
SLC16A1	100.341191904762	92.5808726315789	-0.116127914303935	0.00757285438404556
C6	64.6109819047619	53.7071647368421	-0.266664838136126	0.000776061067447632
CD24	181.593087142857	156.868021578947	-0.211158002536701	0.320032271041121
TGFBR1	71.8407385714286	98.3490142105263	0.453108409859638	1.52343335590422e-11
PDGFD	65.9385261904762	63.0016357894737	-0.0657323537319403	0.258471902789986
CD74	1469.40518904762	1747.21063842105	0.249821271214509	0.169010173643341
TICAM1	68.8518742857143	63.1994921052632	-0.123582963526573	0.0172559239856237
KRT10	72.7586438095238	72.53475	-0.0044463238952801	0.452472610915325
RELA	90.6498519047619	99.4974542105263	0.134354949611547	0.27009241213768
BAGE	147.555857619048	108.806926842105	-0.439490789453375	2.77234402107449e-07
WNT11	56.0072061904762	48.7547931578947	-0.20006840469129	0.0573789119639581
FOS	96.0329561904762	229.298835789474	1.25562753599269	0.000108635072846516
IL1A	75.1993038095238	63.4820157894737	-0.24437136576446	0.00441358871353551
STMN1	63.564489047619	65.6206410526316	0.0459286735050313	0.110679212889882
IL16	73.7709328571429	66.7799926315789	-0.14363654489685	0.0441715175907757
BNIP3	73.323979047619	52.6851431578947	-0.476888888950819	0.00016151588212332
CD19	61.9547380952381	59.9764721052632	-0.0468179556833244	0.436419823190873
PARP9	90.7487266666667	91.3166731578947	0.00900090017082178	0.452472610915325
RPS27A	193.769863333333	276.40706	0.51245025704845	0.0736232575392028
CX3CR1	60.9038528571429	49.0083305263158	-0.31350649575417	1.18715372378863e-05
NANOG	100.964907619048	80.013982631579	-0.335529900975222	1.84640122735591e-08
TAP1	102.956494285714	107.389448421053	0.0608174127984284	0.468846097981853
KRT5	99.8816423809524	81.5795442105263	-0.292012097352139	2.11757236470686e-09
IDH2	74.3500352380952	85.8541431578947	0.207554331588925	0.0692535618199399
APOA1	65.2849542857143	59.8235221052632	-0.126037691886174	0.247194686245564
KRT7	66.9657814285714	59.6617942105263	-0.166616722475131	0.0573789119639581
CIC	75.7809395238095	74.47099	-0.025156489803388	0.258471902789986
F13A1	103.787516666667	102.683248421053	-0.0154320880383896	0.629542234997572
BIRC7	64.8224938095238	52.1353363157895	-0.31423298952652	0.000108635072846516
PCK2	62.5630895238095	57.3596115789474	-0.125276503738579	0.0472122705817149
ATP2A2	85.4480233333333	105.043009473684	0.297861131454043	0.0504226512346646
TICAM2	64.4679319047619	57.4019952631579	-0.167480818285079	0.000343015995431723
ATF2	71.9189980952381	78.6269263157895	0.128650534864127	0.00148799348199648
CYP19A1	56.4361152380952	48.3781263157895	-0.222263789062715	0.00899544059552765
KDM5C	59.7552842857143	59.2672873684211	-0.01183027165004	0.39023320196798
IL21	72.2761552380952	60.8373952631579	-0.248561377664164	0.0125501531247046
LEFTY1	65.190899047619	52.1467147368421	-0.322094206319809	0.000141731951955872
RAD21	80.5407585714286	94.0305557894737	0.223410584989323	0.000386981703178443
APOA4	60.5401133333333	52.6129757894737	-0.202472724746545	0.0217084091976484
H3C8	74.9442933333333	74.1720173684211	-0.0149436189924135	0.978639257474195
TIE1	62.8757276190476	66.413987368421	0.0789839274393218	1
NDUFB10	80.4113457142857	93.8739063157895	0.223325120333083	0.00202810957876973
CACNA2D3	62.5962176190476	51.9738584210526	-0.268289319459484	0.00635071042770419
IL4R	81.9430742857143	88.55826	0.112004856300964	0.0504226512346646
COL4A3	58.6907280952381	52.5698352631579	-0.158897391783992	0.0782102041327267
KAT2B	56.6180580952381	52.7749184210526	-0.1014098245932	0.0611382715614471
H3C10	98.20607	132.542844736842	0.432574685426392	0.247194686245564
STAT1	124.748171428571	132.997881052632	0.0923845920732314	0.452472610915325
APP	120.841687142857	249.762968947368	1.04744136028782	0.0251894390596814
PRKDC	74.0096195238095	84.3569594736842	0.188794296558528	0.0147425212836056
C8G	59.5284819047619	48.4785894736842	-0.296232380262117	0.00148799348199648
TNR	68.7260366666667	57.0500847368421	-0.268627734220675	0.00247924091252427
FZD3	57.20551	51.6038294736842	-0.14867598248685	0.0573789119639581
FGF5	68.7694266666667	59.4939163157895	-0.209025167902637	0.0136083849905971
CCL16	61.0405152380952	53.8687247368421	-0.180319228007752	0.0441715175907757
PIK3R1	59.1562238095238	65.3313042105263	0.143244478498959	0.152667314716935
KIT	57.0350295238095	48.7342405263158	-0.22691249796473	0.00979006862887503
PPP2R2B	60.2842009523809	51.04097	-0.240124208955735	0.00247924091252427
ALDOC	75.4291614285714	57.9536305263158	-0.380223344866611	1.7719053362522e-07
MAP2K2	85.154000952381	99.2324589473684	0.22073778712186	0.08302130467314
TNFRSF9	63.9229495238095	61.5661521052632	-0.0541965757439513	0.0650941954992349
BIRC3	89.7663585714286	82.9177852631579	-0.114493289881429	0.420692757766318
GBP1	78.7280428571429	70.1111673684211	-0.167233357662634	0.0233941975580028
NTF3	73.3525642857143	57.1813626315789	-0.359302401245933	2.23232193537364e-05
TBP	71.5598719047619	66.6552431578947	-0.102432441514212	0.0312867977976553
SOX2	68.5059328571429	53.9332621052632	-0.345053639388694	9.48848985314623e-05
MAML2	71.7324538095238	68.3627573684211	-0.0694153946638032	0.225661624958428
NPM1	110.051748571429	90.2446552631579	-0.286268671783604	0.000435993677276262
FANCG	71.6739271428571	64.0390315789474	-0.162496913455956	0.0115636607714762
CXCL3	52.8792376190476	47.0552094736842	-0.168346924787234	0.0360021210427459
HSPA1A	103.888561904762	174.075545263158	0.744676719663156	0.000386981703178443
ARNT	79.1338514285714	74.1661763157895	-0.0935335827340555	0.08302130467314
FOLH1	62.8107928571429	59.5990889473684	-0.0757222031999305	0.420692757766318
SMO	70.4319671428571	60.6676978947368	-0.215301809617902	0.00530490731003378
APOM	52.6690133333333	47.32562	-0.154333026838854	0.0933435455317256
SPRED1	71.6458114285714	85.0320042105263	0.247123578894535	0.177646481065014
CXXC4	56.8692004761905	46.78476	-0.281608868984167	0.00148799348199648
IGLL1	76.6536271428571	67.4777052631579	-0.18394314757091	0.0233941975580028
IL2RB	68.4968585714286	70.254342631579	0.0365495812260077	0.61059735502232
FGF17	58.0874295238095	52.2235989473684	-0.153524106100665	0.104644701551651
API5	88.6987671428571	86.4406147368421	-0.037204719910731	0.436419823190873
TXN2	83.1270242857143	82.5056521052632	-0.010824612490028	0.851308765478132
MPPED1	69.3731080952381	57.8250631578947	-0.262681585903238	0.0040196161422645
KIF2C	60.9820285714286	52.6509221052632	-0.211925344293596	0.00202810957876973
CD83	74.3894847619048	78.2103631578947	0.0722610772595704	0.39023320196798
THBS1	102.195508571429	274.378561052632	1.42483596682166	0.0186443042889819
PRAME	62.8225976190476	52.9611236842105	-0.246349865123331	0.0040196161422645
SGK1	120.368436666667	160.138747368421	0.411865292022414	0.537427401248072
MAPT	66.8727433333333	60.7538331578947	-0.138442866551945	0.144950276095026
SMAD3	72.6007576190476	69.3045526315789	-0.0670344769856701	0.27009241213768
CD3E	65.8752604761905	72.2561510526316	0.133383645907789	0.978639257474195
CFI	75.8430023809524	72.4918142105263	-0.0651979821053486	0.436419823190873
AIRE	68.2822438095238	55.9000610526316	-0.288660608521216	0.0040196161422645
EGFR	85.9267319047619	95.5884615789474	0.153729456661781	0.519832278823428
STAT4	59.3329185714286	59.1788163157895	-0.00375191006213704	0.957293474926836
JUN	125.409809047619	128.263685789474	0.0324625758965107	0.957293474926836
ETV4	62.1140728571429	52.6088115789474	-0.239615708979433	0.00183127405209912
C1R	212.004236190476	181.84233	-0.221405017408232	0.89349485896543
PIAS4	61.0648676190476	55.5518742105263	-0.13650700850412	0.0115636607714762
GLUD1	72.3758180952381	62.219622631579	-0.218138105796539	7.93434560422034e-07
BRD3	68.14968	65.7037310526316	-0.0527315850378818	0.436419823190873
FASLG	67.8955019047619	57.35208	-0.24347018898625	0.000108635072846516
SIRPA	117.436362857143	99.2759263157895	-0.242363369708881	0.130397011241911
HDC	60.7153952380952	57.2375836842105	-0.0850996091911878	0.629542234997572
NDUFA13	95.0613947619048	133.513982631579	0.49005936571626	0.0441715175907757
HGF	78.4378266666667	63.4742515789474	-0.305378083050409	2.60103241676971e-05
SRR	72.9482923809524	65.6593221052632	-0.151874352043403	0.0538092989464078
TNFRSF14	74.085039047619	68.83304	-0.106081002080377	0.215400514285507
GZMB	61.8712471428571	55.9938642105263	-0.144000368968027	0.0172559239856237
BID	62.1358052380952	52.2807794736842	-0.249144198042418	0.00183127405209912
KDR	61.3571980952381	62.9400594736842	0.0367459388663702	0.872357460712154
TPM4	109.176491904762	269.878411052632	1.30564732711683	0.00484121753817551
OSM	81.6573680952381	71.3947694736842	-0.193764685353282	7.20340532692421e-05
CD276	79.2094314285714	122.292011052632	0.6265860336302	0.00825749386541571
CLEC7A	74.1138495238095	75.0802331578947	0.0186899688018842	0.809534581679719
VEGFC	65.4308633333333	62.4917436842105	-0.0663057109410863	0.55530996111738
ANXA1	92.8427785714286	139.479044210526	0.587186778102026	0.0201268173413552
PCNA	76.2741504761905	77.3907742105263	0.0209673857961024	0.89349485896543
HDAC3	75.6504371428571	73.3723205263158	-0.0441125054156286	0.872357460712154
FPR1	68.6659880952381	72.8536189473684	0.0854049641981884	0.123548972034246
TLR4	67.5524795238095	66.3536684210526	-0.0258324963914021	0.768284267170711
EFNA2	60.9876523809524	49.9817884210526	-0.287114658733373	0.00165167815431393
CDH5	62.710139047619	75.0310721052632	0.258789454308489	0.405295906439206
IDH1	76.9572295238095	87.4912057894737	0.185081148490436	0.420692757766318
DACH2	54.1514833333333	49.5997389473684	-0.126668329640707	0.08302130467314
IL20RA	78.7986780952381	67.3578178947368	-0.226326025621622	0.00757285438404556
AMBP	58.1411695238095	58.9095257894737	0.0189408476966726	0.361123313258778
BMP4	66.569150952381	56.3208689473684	-0.241184174917345	0.0033236769443666
CCL4	71.0306952380952	67.8496921052632	-0.0661003374176747	0.177646481065014
RIPK1	72.1702952380952	71.1686136842105	-0.0201640230981806	0.629542234997572
SMAD4	67.7692757142857	73.520602631579	0.11751723941932	0.0335754741988722
HDAC11	72.3219561904762	66.91941	-0.112008975015823	0.160685487881406
BST2	94.7566261904762	115.771228947368	0.288978026997293	0.333383875382956
COL11A1	56.1210471428571	61.3590889473684	0.128735134083628	0.0988683749497697
GRIN1	61.8541128571429	51.2890973684211	-0.270217345620727	0.000435993677276262
ITGB1	128.040114761905	313.544322631579	1.2920735217631	0.00202810957876973
RPL7A	328.22365	496.689661578947	0.597665522590164	0.088063465797905
CDC25A	61.2616	56.9912731578947	-0.104242024860981	0.27009241213768
STC1	69.5883023809524	74.1671084210526	0.0919347102182737	0.225661624958428
TNFRSF11B	65.9503076190476	69.8147815789474	0.0821531354904819	0.236258734753681
CCRL2	62.0018361904762	60.51903	-0.034922077487388	0.361123313258778
PLA2G10	65.6718719047619	57.309747368421	-0.196495041656791	0.0233941975580028
NT5E	76.5216195238095	68.8523378947368	-0.152361765399745	0.0147425212836056
BBS1	70.9647219047619	66.0913089473684	-0.102641439160673	0.160685487881406
RGMB	79.3276195238095	64.2519910526316	-0.304082095506776	6.10064981105267e-06
DUSP8	69.6423547619048	60.3253136842105	-0.207201472223734	0.000124181862586854
FCRL2	65.6239842857143	56.7873815789474	-0.208652796333118	0.0159568729849718
SLAMF6	88.7837276190476	77.8374584210526	-0.189830678593497	0.0106449154386476
RAC1	89.7693633333333	105.315354210526	0.230420717864466	0.169010173643341
ATOX1	82.2587847619048	90.1776194736842	0.132599667382094	0.436419823190873
IL1RAP	67.0351295238095	63.5511363157895	-0.0769994116649082	0.00757285438404556
PLA2G4E	57.7392128571429	49.6601710526316	-0.217462209008757	0.0115636607714762
NOS3	80.3518385714286	69.8241436842105	-0.202605059762726	0.000551225216553842
IL12A	65.9758661904762	57.2293021052632	-0.20518437292654	0.0159568729849718
MAGEA3/A6	82.91336	76.4576415789474	-0.116943885542365	0.0136083849905971
SETBP1	72.1374666666667	63.8085963157895	-0.176997961805204	0.0251894390596814
CD80	66.0212395238095	60.9543257894737	-0.11520161561348	0.0251894390596814
FZD2	66.1033104761905	56.8099342105263	-0.218579291949704	0.00580718238864972
MAPK11	74.4549966666667	71.8655947368421	-0.0510674176354557	0.914706452292659
TMEM140	81.1753561904762	66.2412826315789	-0.293311201899793	0.00580718238864972
TBC1D10B	71.8273433333333	70.6536389473684	-0.0237692886874461	0.629542234997572
MMRN2	65.9502466666667	73.2956284210526	0.152349098666398	0.0573789119639581
TNFRSF1A	98.4751395238095	113.617963684211	0.206359490623827	0.160685487881406
PTCH1	65.1718680952381	56.6093542105263	-0.203208883408493	0.00580718238864972
FANCB	69.0895728571429	57.1247789473684	-0.274351315025513	0.00133898334241711
TRAF6	80.4931461904762	74.1901963157895	-0.117637388242855	0.0538092989464078
FCGR1A	102.933203809524	94.0989410526316	-0.129458043787841	0.0692535618199399
VSIR	69.537119047619	73.8243505263158	0.0863134623927442	0.48553470355134
CLEC6A	75.1122404761905	64.5562094736842	-0.218492161205746	0.0136083849905971
CGAS	75.6324842857143	67.4985152631579	-0.164150239475275	0.00224359488517732
RANBP2	83.369329047619	87.7205615789474	0.0733983234761828	0.375508052928133
ATP5F1D	84.6016909523809	104.617437894737	0.306364939420468	0.0441715175907757
CSF3	56.9061238095238	51.1468436842105	-0.153938700124083	0.104644701551651
HK2	82.4706452380952	69.1715768421053	-0.253701350432201	2.60103241676971e-05
CXCR3	54.3225842857143	48.6937452631579	-0.157815645195686	0.088063465797905
NCR1	70.8138280952381	58.1821021052632	-0.283455686961053	0.00441358871353551
CST2	77.16295	64.0034078947368	-0.269759575596973	0.0033236769443666
COL27A1	76.58004	71.33112	-0.102436787647703	0.0736232575392028
PDGFA	70.9197623809524	83.583137368421	0.23702421008933	0.0125501531247046
C7	72.8290090476191	134.045091052632	0.880133266193586	0.169010173643341
IHH	68.8999066666667	60.0344236842105	-0.198712050612332	0.0360021210427459
SNAI1	66.0551823809524	66.2458636842105	0.00415862412677015	0.502532318412282
IRGM	60.25907	52.1573131578947	-0.208308855263734	0.0201268173413552
NDUFB7	260.606047619048	272.496116842105	0.0643651077160534	0.468846097981853
CD22	65.8410052380952	64.7556768421053	-0.0239796895060858	0.573471724822501
CXCL11	59.8937004761905	52.5388468421053	-0.189019735052541	0.00580718238864972
CD28	73.2883285714286	67.3987184210526	-0.120862303317904	0.0782102041327267
GNA11	63.9895242857143	65.9500173684211	0.0435372983410112	0.347081321491052
MBNL1	83.1672342857143	98.7949352631579	0.248421827530489	0.000386981703178443
ACTB	799.214187619048	1898.19081684211	1.24797092835152	0.0115636607714762
TSC1	71.2546042857143	66.2746536842105	-0.104526013986058	0.0385728371509674
NUPR1	76.1502838095238	61.9447373684211	-0.297867692894546	0.000776061067447632
GPC4	57.3907480952381	53.0625973684211	-0.113122884255255	0.123548972034246
MAP2K6	75.1623380952381	66.4682363157895	-0.17734487217659	0.0159568729849718
NFKBIA	85.2357538095238	162.010481052632	0.926556520097434	1.91210233769599e-05
RASGRF1	68.2399314285714	59.54427	-0.196653514058524	0.0291301041213988
MYCT1	86.4890038095238	76.9534715789474	-0.168530308627743	0.0201268173413552
XCR1	84.2539933333333	69.5704410526316	-0.276270599497425	0.00016151588212332
PRKCB	64.61147	54.8956510526316	-0.235098438252199	0.000693305471077875
MST1R	67.0948371428571	57.4901994736842	-0.222885720783034	0.00301752386194036
FPR2	56.6103076190476	52.4300263157895	-0.110671493275916	0.282057792017167
TRIM21	77.1116028571429	68.7636268421053	-0.165302316672808	0.00016151588212332
FUT5	57.4038038095238	46.294277368421	-0.310312472043368	0.000386981703178443
NR3C1	80.4358085714286	81.3321489473684	0.0159878268759073	0.957293474926836
CLCF1	71.2588214285714	62.7642984210526	-0.183124463649348	0.0125501531247046
IL26	64.2614319047619	56.0724689473684	-0.19666053297111	0.0233941975580028
GMIP	59.5236733333333	61.4357557894737	0.0456149917686162	0.727665587798586
SHC1	108.4139	119.570048947368	0.141306314838749	0.957293474926836
DPP4	86.7705004761905	54.6064510526316	-0.668133253235208	3.44615859439093e-07
CACNA1D	63.5210204761905	54.4307310526316	-0.222812676955146	0.00979006862887503
ITGA1	65.2498066666667	114.069868421053	0.805872221624618	1.91210233769599e-05
FGCR2A/B	174.180934285714	208.079936315789	0.256551146584561	0.935977583863399
MAGEA1	77.94746	64.6271010526316	-0.270362733176374	0.00108041983483295
C5AR1	64.7569514285714	84.0465547368421	0.376153611961674	0.00148799348199648
APOC2	74.5080580952381	58.7709489473684	-0.342293269380193	0.000968775280329181
SERPINB5	73.9493838095238	59.1945231578947	-0.321074426110182	0.000343015995431723
CLEC4A	72.7476285714286	62.2816563157895	-0.224092907887904	0.000867614628556738
PC	62.6725204761905	57.8601142105263	-0.115263843576663	0.0692535618199399
SIGIRR	77.0700695238095	72.7102247368421	-0.0840124377425049	0.0692535618199399
BAIAP3	78.5907842857143	70.2018384210526	-0.162851337249272	0.104644701551651
CD86	72.484839047619	65.9682310526316	-0.135907852756471	0.00580718238864972
CACNA1C	69.2641395238095	61.8492315789474	-0.163352940666514	0.0291301041213988
NKX3-1	65.4214819047619	55.9858931578947	-0.224701084102401	0.0270995561809026
MMP7	68.3113671428571	77.7456584210526	0.186636446830685	0.55530996111738
TNFRSF1B	76.5024433333333	88.845127368421	0.215786829800688	0.0611382715614471
CCR1	57.4214004761905	60.9436136842105	0.0858865304276843	0.320032271041121
TNFRSF13C	58.633800952381	58.3682673684211	-0.00654833966550328	0.747889423591653
POLD4	64.0607780952381	60.0316368421053	-0.0937183159937653	0.333383875382956
UBC	603.169934285714	736.708634210526	0.288529633511979	0.361123313258778
DTX4	60.1510428571429	53.0098668421053	-0.182328833422155	0.0360021210427459
MEF2C	68.0361071428571	61.7339831578947	-0.140235716986196	0.123548972034246
CD59	67.4146204761905	80.9666915789474	0.264267019699346	0.000968775280329181
MFGE8	78.3001271428571	108.627721052632	0.472305760787076	0.000968775280329181
CCNA2	85.0978528571429	79.0959589473684	-0.10551874251182	0.0441715175907757
MSH6	65.0065914285714	63.6380826315789	-0.0306956405252983	0.361123313258778
WDR76	67.764839047619	64.245122631579	-0.0769499685797763	0.225661624958428
PTGS2	69.2997757142857	67.8991726315789	-0.0294566881734282	0.872357460712154
ULBP2	85.8620195238095	72.5400310526316	-0.243242743306189	0.00979006862887503
IL12B	61.9687095238095	53.7867463157895	-0.204289205394661	0.0412938583628239
SEMG1	70.8052685714286	57.8123042105263	-0.292480139614453	0.000776061067447632
HLA-DRB4	222.81030047619	235.116951052632	0.0775626259296258	0.225661624958428
ADM	123.662305238095	86.9491605263158	-0.508161800981674	0.00273664738770895
LAG3	73.9234661904762	63.139102631579	-0.227498648328822	0.000693305471077875
FGF13	64.0658233333333	56.417307368421	-0.183417127432085	0.0736232575392028
ARMH3	70.8436628571429	67.295577368421	-0.0741271114779192	0.0441715175907757
FZD6	64.2151104761905	60.4981942105263	-0.0860207377528326	0.27009241213768
DLL1	65.580940952381	59.9608847368421	-0.129254930858102	0.236258734753681
WNT10A	68.3891747619048	57.0857778947368	-0.260636617250705	0.00165167815431393
PLA2G4F	63.7684204761905	54.4433473684211	-0.228086375003117	0.00635071042770419
CMA1	66.5304423809524	55.9631026315789	-0.24953867797466	0.00120348503600426
ZNF205	59.7524928571429	52.5396742105263	-0.185591648583271	0.0312867977976553
PITX2	62.912239047619	54.2529078947368	-0.213640242151308	0.0251894390596814
C3AR1	67.5137271428571	65.4210926315789	-0.0454250113063734	0.137528781929324
TPO	66.7307414285714	58.32449	-0.194249746288083	0.0573789119639581
TRAF1	70.8063042857143	75.59614	0.0944347538267003	0.405295906439206
SMARCA4	80.0668228571429	89.8292610526316	0.165980906564043	0.0172559239856237
PLCG2	64.3293128571429	68.9541247368421	0.100160575857478	0.687781294786179
MSR1	73.5833161904762	74.540082631579	0.0186377224381911	1
MICB	70.4203104761905	64.3959563157895	-0.129021489424707	0.169010173643341
CD53	87.010340952381	111.526281052632	0.358124942989559	0.152667314716935
ITPK1	69.9923080952381	76.1965215789474	0.122528755514708	0.0125501531247046
ELANE	66.0320376190476	54.7873810526316	-0.269322523816191	0.0033236769443666
COL1A1	86.797310952381	834.453166315789	3.26510882793048	2.09069900030871e-06
CCL8	50.7343647619048	49.9895526315789	-0.0213366672082946	0.405295906439206
PRKCA	76.0899933333333	65.5808873684211	-0.214431313195112	0.00530490731003378
HK1	80.2405747619048	88.2046210526316	0.136522300773249	0.375508052928133
IL3RA	68.2064190476191	66.0926189473684	-0.0454183563821866	0.668145094373512
CHEK1	68.6338452380952	62.4940673684211	-0.13520094487693	0.0782102041327267
ITGB8	83.8320680952381	63.3819510526316	-0.403430150329586	8.27411999245437e-05
NPM2	71.7854847619048	64.1524436842105	-0.162187935056767	0.104644701551651
CHUK	73.0499147619048	64.6123978947368	-0.177071572304581	0.000968775280329181
GATA1	68.0080438095238	59.2951389473684	-0.197791557989858	0.0335754741988722
PF4	56.1658261904762	46.7275863157895	-0.265418079351302	0.00133898334241711
SBNO2	91.4693538095238	107.355118947368	0.231030619751257	0.225661624958428
RPTOR	75.5086380952381	71.0576652631579	-0.0876514094996246	0.0538092989464078
IL6	64.8164971428571	91.6473094736842	0.499731471960266	0.61059735502232
POLE2	55.2575776190476	50.7371210526316	-0.123130658983831	0.169010173643341
ACTA2	140.465477619048	388.055531578947	1.46604751894393	4.0682602224412e-05
GADD45G	69.1031728571429	66.5340110526316	-0.0546599428714858	0.687781294786179
PFKM	61.92747	54.0350121052632	-0.196684999350957	0.00979006862887503
COL4A5	57.1423623809524	55.6518315789474	-0.0381315119982109	0.452472610915325
FLNB	63.3214642857143	95.9223105263158	0.599171792396012	2.09069900030871e-06
PPP2R3A	66.8500147619048	53.7995084210526	-0.313334888303161	9.69086426357791e-07
CALML3	67.1690466666667	50.4989042105263	-0.411544470049133	1.43190547988149e-06
CACNG6	60.7001880952381	48.7726631578947	-0.315628236334941	0.00120348503600426
SIGLEC5	67.2471380952381	56.2171163157895	-0.258463418862132	0.00183127405209912
FANCE	65.7775980952381	58.8360684210526	-0.160895483158357	0.0172559239856237
EZH2	73.2937161904762	64.42285	-0.186117029274421	0.000386981703178443
PTCD2	63.4871104761905	56.3822	-0.171223945133273	0.0736232575392028
ITGA6	65.0923528571429	67.6847542105263	0.0563428441622973	0.436419823190873
ZC3H12A	65.5674071428571	65.0282494736842	-0.011912257037725	0.225661624958428
ALDOA	261.295736190476	360.931320526316	0.466040758340151	0.169010173643341
DKK4	68.4727414285714	59.1281463157895	-0.211684725549084	0.00693828581529892
SNCA	59.5219523809524	51.0548810526316	-0.221372953932055	0.0115636607714762
SLAMF7	87.7570252380952	81.352747368421	-0.10932355445689	0.00484121753817551
UQCR11	70.1625228571429	74.4310894736842	0.0852047291538014	0.0233941975580028
ASPA	80.4074276190476	65.4320721052632	-0.297330817465082	0.000108635072846516
CCR4	60.4659476190476	58.2885173684211	-0.0529111883256768	0.375508052928133
FGF10	65.6301104761905	52.6274936842105	-0.318541171618413	8.54853299598669e-06
CXCL9	54.5673823809524	52.1644205263158	-0.0649727068539319	0.195873087623825
FOXM1	59.69953	56.8818431578947	-0.069751359788655	0.186599269304691
NDUFS8	80.0295385714286	87.7113047368421	0.132230206416037	0.0233941975580028
CX3CL1	60.3352495238095	56.0049615789474	-0.107446467086339	0.195873087623825
ITGAV	75.8397942857143	116.162668421053	0.615119543509985	0.00183127405209912
FEN1	74.2139695238095	64.3300184210526	-0.206198673530237	0.000303627260390814
BRD2	85.7449828571429	111.177942105263	0.374746419927376	0.00757285438404556
POU2F2	65.6067519047619	55.6548363157895	-0.237337236239791	0.000867614628556738
COL17A1	60.5994628571429	53.2944521052632	-0.185319648152947	0.0472122705817149
CBL	65.8480642857143	67.2366889473684	0.0301076505299189	0.537427401248072
UTY	64.7656933333333	70.1385957894737	0.114978733725026	0.0736232575392028
BIRC5	63.2810747619048	56.2986521052632	-0.168673720754289	0.00365703115787751
NRAS	78.6537138095238	76.8224168421053	-0.0339875353594508	0.830363098244319
HLA-DRB3	156.593115238095	203.908537894737	0.380901399394274	0.258471902789986
BCL2A1	64.96114	61.1997710526316	-0.0860506947040092	0.0611382715614471
DEPTOR	70.7729366666667	69.6407326315789	-0.0232664035727508	0.320032271041121
GDF15	80.0861738095238	90.4686394736842	0.175864580221258	0.144950276095026
CCND3	82.3969819047619	85.6221763157895	0.0553930116234902	0.375508052928133
AQP9	67.886550952381	69.3199763157895	0.0301453720307379	0.648728372429828
EGR2	67.1016809523809	62.9436378947368	-0.0922883444314975	0.137528781929324
CD2	65.8491804761905	67.3752763157895	0.0330537989992399	0.727665587798586
CASP9	64.2114223809524	58.5047815789474	-0.134275416386544	0.000693305471077875
LAMP3	61.0704123809524	53.3629842105263	-0.194634238676291	0.0186443042889819
ITGA2B	57.0944514285714	49.1317194736842	-0.216695817653901	0.0385728371509674
CTSL	96.0099080952381	207.922594210526	1.11479133642076	0.123548972034246
NCF4	72.8403209523809	72.0747663157895	-0.0152430250443878	0.747889423591653
CBLC	54.4661014285714	45.3345021052632	-0.264749165390743	0.00183127405209912
NDUFA12	83.338640952381	86.5110842105263	0.0538994160892852	0.519832278823428
IL6ST	77.1076114285714	107.162841578947	0.474859558703124	0.000343015995431723
MEFV	73.2519080952381	60.4152147368421	-0.277954421812746	0.00016151588212332
IL20RB	69.8570633333333	55.1010889473684	-0.342325165018878	3.51120310495462e-05
CD8A	66.0936266666667	67.1884431578947	0.0237019405697065	0.537427401248072
DUSP5	62.5695257142857	79.6507378947368	0.34822755887646	0.405295906439206
KRT1	75.8352742857143	62.3902347368421	-0.281548827317187	0.00247924091252427
IGF2R	75.4796738095238	91.7915921052632	0.282273823957526	0.00148799348199648
IRF1	66.4494423809524	57.5864678947368	-0.206527256927242	0.00247924091252427
DUSP2	66.7426366666667	64.5538484210526	-0.048105575957206	0.0472122705817149
WNT7B	57.3639738095238	46.1119352631579	-0.315004752976678	0.000183783480925233
EFNA5	72.2804152380952	61.9621231578947	-0.222218214732591	0.00165167815431393
HCK	65.9031752380952	65.7325194736842	-0.00374069303143543	0.668145094373512
NDUFB11	74.0928319047619	74.9501984210526	0.016598321470787	0.519832278823428
LRP2	62.2461076190476	53.14241	-0.228119969917646	0.0472122705817149
CTAGE1	60.5062380952381	51.1254957894737	-0.243040960922579	0.00757285438404556
FGFR2	63.9834638095238	55.4993405263158	-0.205228467654094	0.0233941975580028
C4B	167.724651428571	132.313204210526	-0.3421377027235	0.27009241213768
NOTCH3	86.8479842857143	167.553077894737	0.948053918676878	0.0312867977976553
RRAD	135.607298095238	72.3899773684211	-0.905572952978516	5.43223123868285e-05
ESR1	66.9071204761905	58.3213468421053	-0.198135718516496	0.00580718238864972
KEAP1	63.0698671428571	57.8114310526316	-0.125596109182409	0.0106449154386476
GOT2	73.9041914285714	71.8616478947368	-0.0404341693430412	0.110679212889882
LRP6	60.480880952381	55.4348678947368	-0.125685453341846	0.236258734753681
VEGFA	401.044209047619	758.619813157895	0.919615770815433	0.00530490731003378
JAML	65.7079261904762	62.2800821052632	-0.0772965635516929	0.123548972034246
NOG	70.3059261904762	58.0945673684211	-0.275243042977264	0.00202810957876973
RYBP	70.4404785714286	65.8031678947368	-0.0982476710213183	0.0504226512346646
CCR2	64.7160433333333	58.0249510526316	-0.157450005124987	0.00530490731003378
RIPK2	68.7857266666667	67.0997205263158	-0.0358024730324509	0.333383875382956
SOCS1	65.3343071428571	59.16016	-0.143214797829685	0.0172559239856237
NSD2	66.0459909523809	62.4602031578947	-0.0805337294460617	0.0251894390596814
ABCB1	71.8428328571429	57.5354463157895	-0.320393196098035	1.91210233769599e-05
RIN1	75.5369347619048	62.1170084210526	-0.282193890717958	0.000208812394090723
ERG	66.8445252380952	63.2649115789474	-0.079403840213895	0.361123313258778
IFNA1	62.8386742857143	51.1922189473684	-0.295728202377572	0.000968775280329181
TNFSF12	77.6559023809524	73.0381010526316	-0.0884463269004216	0.0270995561809026
MAF	87.1855733333333	106.892133157895	0.293994344304642	0.0172559239856237
CACNA2D2	61.8046671428571	53.5440968421053	-0.206988257768241	0.0291301041213988
JAG2	68.3363171428571	67.2196852631579	-0.0237687108722824	0.935977583863399
ICAM4	64.6526171428571	56.8515247368421	-0.185509729439344	0.0270995561809026
ATG10	67.6454923809524	58.6819405263158	-0.205077222481385	0.0147425212836056
CCL21	50.2510757142857	44.5141921052632	-0.174889107708663	0.0159568729849718
TRAF3	70.1259266666667	71.2544389473684	0.0230319626453115	0.957293474926836
SAMD9	80.164219047619	69.4578647368421	-0.206820379367858	0.000867614628556738
CD163	104.009798571429	177.307628947368	0.769535163448731	0.0186443042889819
HLA-DQA2	66.9437080952381	55.76878	-0.263490755039173	0.000108635072846516
OAS1	80.9524461904762	67.48273	-0.262556337262934	2.77234402107449e-07
PMEL	65.0616785714286	52.11175	-0.320199340247417	0.000490557240569331
MAPK8	71.5003890476191	72.1553157894737	0.0131545922233798	0.957293474926836
IL19	74.2119614285714	61.0796931578947	-0.280958923518884	0.00183127405209912
HMGA1	72.2302395238095	79.8156242105263	0.144068232577279	0.110679212889882
CACNB4	54.7068385714286	45.2607957894737	-0.27345923613945	0.00224359488517732
MAPK9	74.483250952381	72.5970194736842	-0.0370057247458817	0.519832278823428
EIF2B4	66.7100452380952	66.2414721052632	-0.0101692849774633	0.452472610915325
CDH1	66.5978052380952	58.2420263157895	-0.193414083743042	0.00365703115787751
WNT6	60.522399047619	49.1289036842105	-0.30089713010071	0.000435993677276262
ATG5	66.0025980952381	64.7988468421053	-0.0265546759676294	0.320032271041121
LILRA3	59.5599033333333	53.0478263157895	-0.167047775830086	0.123548972034246
GPR160	60.34347	52.4976952631579	-0.200943572385397	0.00825749386541571
STK11	70.8039871428571	74.8141721052632	0.0794809825904528	0.0106449154386476
IL1B	75.0209219047619	68.0726363157895	-0.140218008381781	0.0335754741988722
TECR	87.1539876190476	89.9071563157895	0.044869279595714	0.957293474926836
PRDX5	106.545120952381	113.012281578947	0.0850150367162508	0.436419823190873
ASL	93.3938919047619	81.2854531578947	-0.200331007942309	0.0106449154386476
APOA2	63.8650038095238	50.7196521052632	-0.332480742367175	0.000124181862586854
ARID1B	71.411599047619	78.5949889473684	0.138278908782505	0.0040196161422645
CXCL1	67.9142452380952	57.65868	-0.236176407182068	8.27411999245437e-05
NKD1	74.7586928571429	64.8433621052632	-0.205282448009964	0.0504226512346646
CACNB3	66.4355571428571	56.7117652631579	-0.22830753307673	1.17971632214511e-06
DEFB1	93.8991052380952	55.5050531578947	-0.758492290721795	9.48848985314623e-05
GTF2H3	65.6888438095238	59.7000052631579	-0.137917314193072	0.0125501531247046
AICDA	65.708539047619	53.6479110526316	-0.292558869565491	0.000268388403514389
RIMKLB	76.2245595238095	75.1809610526316	-0.019888550661876	0.225661624958428
HES5	65.1752766666667	57.4018131578947	-0.183228493761106	0.0360021210427459
SETD2	77.5633066666667	81.6604231578947	0.0742627340113451	0.116978478907917
IL2RG	71.4808571428571	76.4105626315789	0.0962151491647703	0.687781294786179
AFDN	61.2676447619048	52.6001363157895	-0.22005885426142	0.00202810957876973
NBN	79.2423657142857	73.8237878947368	-0.10218618722871	0.00273664738770895
ZBTB20	67.6589404761905	68.9721384210526	0.0277331119447792	0.872357460712154
CCL18	66.1164438095238	58.3012784210526	-0.181481609841986	0.00165167815431393
ACVR2A	62.8220695238095	58.6759942105263	-0.0985010878423775	0.0538092989464078
CKLF	87.5247795238095	100.993657894737	0.206501271206585	0.0504226512346646
LY96	71.8522266666667	71.1350015789474	-0.0144732612582503	0.687781294786179
SMAD2	90.5437795238095	81.7520184210526	-0.147361178991189	0.0736232575392028
FAM124B	72.3741557142857	63.1751784210526	-0.19611677966708	0.0360021210427459
CASP7	69.1945742857143	61.8233968421053	-0.162505992865984	0.000208812394090723
TCL1A	62.3804914285714	54.8687431578947	-0.18511038887147	0.0291301041213988
PSMB9	92.3947828571429	88.2316	-0.0665159439014129	0.215400514285507
SPN	69.7653619047619	63.1463710526316	-0.143811098105552	0.0270995561809026
DNAJC14	68.9069071428571	65.4295768421053	-0.074705663864636	0.0335754741988722
HMGN5	57.885230952381	53.5107552631579	-0.113366409109529	0.294369190853449
CXCR1	58.4897976190476	51.8081173684211	-0.175006838105594	0.0692535618199399
PMS2	62.2975271428571	54.30365	-0.198125726097634	0.00133898334241711
APOC3	77.8598080952381	63.6304357894737	-0.291161786517624	4.70516352897743e-05
HSD17B8	62.0802947619048	57.7175215789474	-0.105126056498443	0.347081321491052
ETV7	68.4246233333333	56.6878515789474	-0.271475994519142	0.000551225216553842
IL15	65.7644261904762	58.2609936842105	-0.174777093113367	0.123548972034246
DUSP4	61.0705442857143	55.5478673684211	-0.136745179381387	0.0611382715614471
PAX8	77.2876861904762	63.2798973684211	-0.288491316072023	1.39394152065236e-08
NAT1	81.2115	68.8972405263158	-0.237237834281224	0.00635071042770419
CCL26	55.7362895238095	48.6036657894737	-0.197551833553582	0.0692535618199399
SELPLG	79.8465304761905	69.8050926315789	-0.193897428315948	0.00108041983483295
DGLUCY	70.5260695238095	73.2500268421053	0.0546726488388511	0.0782102041327267
BAP1	68.3884857142857	74.7301142105263	0.127936282205765	0.00148799348199648
HOXA9	74.3172433333333	64.58735	-0.202445360405951	0.00580718238864972
SFRP1	75.46085	66.8862831578947	-0.174017973381434	0.0933435455317256
COX5B	104.179775714286	158.144275263158	0.602166095756952	0.0782102041327267
TNFAIP3	73.5784685714286	107.889898421053	0.552204239506496	0.0441715175907757
SYCP1	62.4128723809524	53.9948563157895	-0.209021630188381	0.0201268173413552
IL32	113.760199047619	145.344583157895	0.353481410352416	0.851308765478132
PDGFC	64.5301171428571	62.7618378947368	-0.0400850441594462	0.747889423591653
BMP8A	65.173269047619	58.9076963157895	-0.145824226292579	0.0251894390596814
RPL23	295.135764761905	560.697806842105	0.925844668568557	0.00635071042770419
PLA2G4C	69.9039919047619	62.5131457894737	-0.161215240111916	0.0270995561809026
COLEC12	64.2072528571429	55.7369052631579	-0.204103373073767	0.0172559239856237
MCM4	66.7038423809524	61.3645042105263	-0.120365486362629	0.00183127405209912
PLA2G4A	61.326120952381	58.0317105263158	-0.0796602454032032	0.502532318412282
PARP4	90.66463	91.3002526315789	0.0100790145322636	0.830363098244319
CDC25C	62.9748809523809	54.4695510526316	-0.209326513405834	0.0472122705817149
ZAP70	58.2327133333333	60.5680426315789	0.0567269465627414	0.851308765478132
MX1	77.4426152380952	86.2307442105263	0.155074657907578	0.727665587798586
RICTOR	82.4006180952381	74.1271268421053	-0.152653565450737	1.18715372378863e-05
BLVRA	73.4497923809524	70.2497110526316	-0.0642661214209319	0.27009241213768
GRIA3	57.1632023809524	50.2327773684211	-0.186457697185261	0.152667314716935
NDUFA4L2	175.446810952381	187.911696315789	0.0990211436894217	0.333383875382956
EDN1	58.0394833333333	58.1963721052632	0.00389454338046757	0.405295906439206
MLLT3	71.0007966666667	62.3288	-0.187936275325269	0.000968775280329181
DSP	60.4701042857143	56.3297752631579	-0.102324351317606	0.0650941954992349
FOSL1	63.9591061904762	57.2084894736842	-0.16092052560185	0.00301752386194036
TTK	68.4177804761905	61.6451821052632	-0.150383157922482	0.08302130467314
HMGA2	71.4738295238095	59.1110989473684	-0.273986046759673	0.00120348503600426
CD68	158.098079047619	204.134362105263	0.368699214352753	0.39023320196798
LYN	84.0361366666667	80.3984684210526	-0.0638418210074452	0.0335754741988722
LOXL2	69.792920952381	100.105858421053	0.520373789008756	0.89349485896543
TLR2	79.3371347619048	86.0665652631579	0.117456599128763	0.123548972034246
CTLA4	56.7313314285714	50.8577842105263	-0.157677115477941	0.0251894390596814
FCN1	67.5921642857143	58.55196	-0.207138544711431	0.00979006862887503
RUNX1T1	78.97344	66.21604	-0.254186799977728	0.00899544059552765
LIF	82.800419047619	74.0322257894737	-0.161484665059652	0.0115636607714762
ATG7	73.5615961904762	76.4556936842105	0.0556711589420864	0.502532318412282
TNFRSF10D	57.8669128571429	58.7953	0.0229621531914788	0.914706452292659
PASD1	74.6949380952381	62.3817810526316	-0.25988573472651	0.00301752386194036
PTPRR	71.2588671428571	59.5104163157895	-0.259927337549108	0.00108041983483295
EWSR1	92.0612942857143	119.205251052632	0.372781158055004	0.0692535618199399
STAG2	73.7607952380952	80.3976652631579	0.124299396356879	7.20340532692421e-05
CACNA1E	65.2787871428571	53.0814489473684	-0.298406500755108	0.000867614628556738
CD1D	60.9068590476191	57.6304642105263	-0.0797730662880332	0.573471724822501
IFI16	68.0807785714286	78.3075131578947	0.201903196721386	0.00979006862887503
SLC7A5	81.9283633333333	101.667275263158	0.311420478390217	0.08302130467314
TGFB3	62.30821	75.2448194736842	0.272169985731998	0.0504226512346646
RHOA	83.55238	138.465701052632	0.7287758252849	0.000303627260390814
ADGRE5	91.593499047619	101.972574210526	0.154864077623683	0.573471724822501
CDK2	65.944740952381	61.9019631578947	-0.0912724463564958	0.436419823190873
SYT17	73.485720952381	59.1894842105263	-0.31212306148493	4.70516352897743e-05
SERINC3	85.6076871428571	100.584252105263	0.232592194036285	0.00108041983483295
CPA3	59.6735361904762	50.0206984210526	-0.254566070511902	0.00108041983483295
SOS2	68.38156	71.4625515789474	0.0635800908509996	0.110679212889882
LFNG	57.9803814285714	55.4862163157895	-0.0634353974039392	0.452472610915325
AURKB	66.587099047619	59.4019394736842	-0.164732652867301	0.00757285438404556
DLL3	62.9663814285714	53.2312778947368	-0.242307559804725	0.00530490731003378
TNFSF15	60.3598480952381	54.4467757894737	-0.148742556656404	0.0611382715614471
COX6A1	127.46505047619	175.857882105263	0.46430826918411	0.130397011241911
GNG4	62.2920076190476	53.8228563157895	-0.210828114880337	0.0186443042889819
DDIT4	247.351834761905	156.146819473684	-0.663661417236261	0.502532318412282
PDCD1LG2	67.8321547619048	59.2024694736842	-0.196311967010883	0.00301752386194036
CDKN2C	58.480769047619	53.5646984210526	-0.126679771450317	0.152667314716935
XPA	73.0924957142857	74.0306821052632	0.0184000267112543	0.914706452292659
ADH4	57.013069047619	48.1957889473684	-0.242385566586704	0.00441358871353551
CACNB2	63.6935661904762	54.1204678947368	-0.234973338354819	0.0115636607714762
ETS2	81.647899047619	103.510965263158	0.342295937187491	0.000693305471077875
C3	366.701651904762	333.375067368421	-0.137460553750334	0.851308765478132
CCR5	65.1422176190476	69.8449494736842	0.100562963492374	0.39023320196798
ITGB2	106.662567142857	115.025042631579	0.108894034969484	0.788837096745401
THEM4	71.7509847619048	62.5235078947368	-0.198599909183157	0.000236903240723911
FCGRT	103.743643809524	137.285330526316	0.404154528340453	0.225661624958428
VHL	79.1344657142857	76.5029857894737	-0.0487901186638631	0.375508052928133
E2F4	68.4850142857143	78.0733331578947	0.189041527673696	0.0412938583628239
PPP2R1A	81.4535261904762	99.1726442105263	0.283965066818048	0.0782102041327267
EYA1	80.0119595238095	67.5291510526316	-0.244705237514469	0.000386981703178443
PLAUR	69.3917876190476	95.8217610526316	0.465588395371604	0.573471724822501
C1QA	259.333211904762	253.706873684211	-0.0316443720817396	0.519832278823428
LILRA4	66.0735052380952	56.6980952631579	-0.220771613011784	0.0611382715614471
TNFSF13	73.1401633333333	58.3864526315789	-0.325030188047288	2.51552362593616e-06
NF1	80.2744585714286	81.8116005263158	0.0273643960913335	0.137528781929324
FLNA	122.854726666667	360.597451578947	1.55343583648926	9.48848985314623e-05
FAAP24	77.4326642857143	65.9740352631579	-0.231043933725392	0.00530490731003378
CD3D	87.2351447619048	90.3565047368421	0.0507189877250251	0.258471902789986
PLD1	62.7337952380952	57.0520752631579	-0.136963479392605	0.0692535618199399
TNFSF8	72.2072304761905	62.5358836842105	-0.207459049220979	0.00247924091252427
RORA	75.4106385714286	68.8298715789474	-0.131733248142083	0.00365703115787751
PDGFRA	58.94613	61.141722631579	0.0527601010514918	0.537427401248072
PRL	59.8384571428571	51.53325	-0.215569397202279	0.0291301041213988
HSD11B1	64.6642966666667	59.3469131578947	-0.123796379414898	0.0611382715614471
CYP4A11/22	55.8295566666667	46.6946321052632	-0.257772389001626	0.0186443042889819
IGF1	64.2391095238095	57.7385847368421	-0.153916149205803	0.0538092989464078
IL13RA1	78.8835233333333	86.644712631579	0.135387722547899	0.0115636607714762
CXCL5	50.3048704761905	50.0051289473684	-0.00862200990433859	0.978639257474195
TGFB2	61.0477480952381	54.0475194736842	-0.175709672061081	0.0147425212836056
CD27	61.5394414285714	60.4436573684211	-0.0259203901295164	0.573471724822501
RPLP0	67.1483161904762	57.2854415789474	-0.229182681529857	0.00693828581529892
IL17RB	65.1703933333333	59.0682873684211	-0.141832919380605	0.0538092989464078
CTSG	61.5530533333333	54.9415821052632	-0.163931968180174	0.152667314716935
NASP	95.3681985714286	100.284555789474	0.072519271207141	0.502532318412282
ALKBH2	62.57269	56.7163105263158	-0.141769440490224	0.00757285438404556
CD3G	64.3619795238095	62.3474042105263	-0.0458792026924595	0.282057792017167
SIRT4	84.4987661904762	68.5736173684211	-0.301276647332472	0.000183783480925233
MYC	108.106526190476	126.717893684211	0.22916664160243	0.258471902789986
PTTG1	64.4560628571429	53.8762984210526	-0.258665333916375	1.18715372378863e-05
CFD	86.4355938095238	79.5357547368421	-0.120021970836835	0.110679212889882
CDKN1A	98.0995052380952	90.5579794736842	-0.115404091103738	0.978639257474195
ITGA4	61.8498257142857	65.1946689473684	0.0759844683766362	0.116978478907917
POLB	63.7428104761905	57.8448710526316	-0.140073585043914	0.0251894390596814
IDO1	72.5109366666667	63.9571347368421	-0.181093302190535	0.0312867977976553
SOX17	71.6238666666667	64.8535431578947	-0.143255009998811	0.0650941954992349
PKP3	62.1004319047619	53.90431	-0.204202671901054	0.0233941975580028
PRKCD	80.1620157142857	78.6596673684211	-0.027294700777091	0.537427401248072
LBP	64.2457290476191	51.3306242105263	-0.323780744782475	0.000776061067447632
ERCC6	67.1311014285714	61.9445452631579	-0.116004066531528	0.0441715175907757
FLG	65.3839871428571	47.4024215789474	-0.463976594053199	5.68240641752273e-09
GNAQ	58.7193880952381	55.0423121052632	-0.0932958610739423	0.347081321491052
RASA4	100.809764285714	89.6969431578947	-0.168504658402554	0.00635071042770419
PDGFB	70.355960952381	70.6673463157895	0.00637107239040091	0.830363098244319
HLA-C	370.607525238095	380.662945263158	0.0386219651989244	0.320032271041121
NFIL3	75.5233442857143	74.6905447368421	-0.0159970305962815	0.573471724822501
NCAM1	71.6502414285714	65.4900689473684	-0.129695415811321	0.137528781929324
IL1RL1	66.1305528571429	56.0539978947368	-0.238499689788279	0.0040196161422645
DOCK9	62.3341695238095	71.6281942105263	0.200504353662373	0.0782102041327267
SREBF1	99.2228395238095	81.4800289473684	-0.284225751503731	0.000303627260390814
GTF3C1	64.0341533333333	63.6556042105263	-0.00855405402399434	0.851308765478132
BLK	62.2649495238095	55.4494673684211	-0.167246660775326	0.0412938583628239
COL5A2	67.3164342857143	128.952162631579	0.937805303441159	0.00247924091252427
ACTR3B	86.1690357142857	73.4063489473684	-0.231264691512491	0.000108635072846516
SERINC1	84.8720323809524	116.087847894737	0.451855828069338	0.00484121753817551
CYBB	74.9122804761905	77.4343168421053	0.0477708312763143	1
SPO11	63.2281442857143	52.0606494736842	-0.280373567809937	0.00183127405209912
TWIST2	60.5059671428571	54.1186310526316	-0.160952082684093	0.0782102041327267
CDC14A	60.6646776190476	58.8414410526316	-0.0440241636368599	0.347081321491052
SSX4	76.4053495238095	63.5271121052632	-0.266301215354344	0.0040196161422645
STK11IP	73.3034495238095	62.9168031578947	-0.22043572211937	6.10064981105267e-06
RIPK3	67.2978447619048	61.1670305263158	-0.137806063428831	0.0360021210427459
PDCD1	67.0436233333333	58.3409042105263	-0.200592374387055	0.000618591850878933
CAMP	59.3360523809524	49.1779126315789	-0.270898447024045	0.00120348503600426
VEGFB	80.8709457142857	92.2418052631579	0.189799265633562	0.00120348503600426
CD36	86.3328680952381	96.1471936842105	0.15533483164646	0.144950276095026
NDC1	71.3207685714286	62.1132547368421	-0.199421082870503	0.0033236769443666
LY6E	115.341801428571	135.387606315789	0.231180217478593	0.236258734753681
UBA7	79.2946504761905	82.4824615789474	0.0568638492310702	0.282057792017167
ITGAE	62.8774261904762	55.3431431578947	-0.184137581189642	0.00899544059552765
IL1R1	78.4031266666667	87.5039389473684	0.158436771378732	0.00580718238864972
GNG7	60.36622	56.5474721052632	-0.0942789340810792	0.137528781929324
CTSS	106.170678095238	142.709515789474	0.426696154216937	0.0472122705817149
VTCN1	83.3524228571429	71.5859673684211	-0.219547324479101	0.0159568729849718
ROCK1	72.1625919047619	88.8085142105263	0.299446839005373	0.00165167815431393
AKAP1	67.165280952381	64.2015594736842	-0.0651073271612761	0.294369190853449
NSD1	81.4912780952381	70.8090421052632	-0.20271205788361	0.00120348503600426
MARCO	72.5028371428571	61.915362631579	-0.22774003119562	0.0233941975580028
IL13	66.5510271428571	58.8100031578947	-0.178399364773181	0.0692535618199399
KLF4	65.3227357142857	64.5209494736842	-0.0178175432128693	0.452472610915325
IL1R2	76.7863871428571	68.8643363157895	-0.157093540733517	0.0504226512346646
SLC1A5	97.4213180952381	96.78468	-0.00945880067501648	0.39023320196798
CCL2	84.9026180952381	203.751462631579	1.26292946861062	0.809534581679719
MAPK14	90.3001047619048	86.0177015789474	-0.070094078938209	0.195873087623825
OAT	88.8283833333333	88.5426010526316	-0.00464897950862575	0.851308765478132
IL17F	71.0598852380952	60.9306626315789	-0.221866928714036	0.0115636607714762
ZIC2	62.9464219047619	55.8607315789474	-0.172289904464305	0.0650941954992349
EIF4EBP1	84.1835823809524	88.4787068421053	0.0717913960685213	0.851308765478132
PRKACB	81.4462704761905	77.8332052631579	-0.0654628672729505	0.177646481065014
GADD45A	64.8477423809524	74.8719952631579	0.207369852178845	0.123548972034246
ITGAL	65.472620952381	65.4971284210526	0.000539923212790505	1
CD1E	62.6591376190476	56.9192810526316	-0.13860747465892	0.247194686245564
IFNL1	66.9073271428571	60.3435436842105	-0.148964790202968	0.205472197629184
ZBTB16	66.9131947619048	82.186017368421	0.296602236213638	0.0360021210427459
POLR2D	65.9377928571429	60.4525147368421	-0.125303241587963	0.00635071042770419
MDM4	76.2312628571429	82.55033	0.114891206225353	0.0186443042889819
TLK2	65.3003361904762	58.7043557894737	-0.153622865855723	0.000968775280329181
A2M	98.3636504761905	294.356856315789	1.581369049656	4.0682602224412e-05
IFIH1	75.26288	72.5636605263158	-0.0526912609544645	0.0538092989464078
TET2	64.7103876190476	65.5796515789474	0.0192509177185807	0.851308765478132
RAC2	85.7339223809524	80.1882684210526	-0.0964749639170845	0.0312867977976553
EIF5AL1	66.4429866666667	52.7760973684211	-0.332232253375119	0.000551225216553842
CASP10	67.2356409523809	64.9253078947368	-0.050445243631116	0.0988683749497697
FAS	72.6087790476191	69.9733773684211	-0.0533378662974746	0.320032271041121
TSHR	65.3394476190476	59.2461847368421	-0.141232006159862	0.169010173643341
MCAT	66.1435014285714	59.4855289473684	-0.15306067279406	0.144950276095026
ATR	62.1014152380952	59.6787531578947	-0.0574087522943438	0.0441715175907757
CAMK2B	64.7896752380952	50.5051031578947	-0.359334757604217	7.22980338011532e-06
TNFSF18	70.0716690476191	62.9277026315789	-0.155135986538352	0.0988683749497697
CDC7	63.6581028571429	56.7674652631579	-0.165279837373912	0.0412938583628239
KLRK1	68.073269047619	66.3594678947368	-0.0367860751482816	0.39023320196798
TLR8	62.7852319047619	54.55038	-0.202836007516868	0.00693828581529892
CD7	62.0036828571429	54.1861905263158	-0.194428686053763	0.000343015995431723
GBP4	81.5466704761905	70.5377510526316	-0.20923039416442	0.00273664738770895
PPL	64.1143604761905	54.0704478947368	-0.245807223970488	2.60103241676971e-05
RUNX3	83.0852285714286	75.2936494736842	-0.142063820002338	0.00484121753817551
DUSP6	59.2760704761905	79.4614952631579	0.422806129724542	0.0251894390596814
HPRT1	60.2104952380952	57.8365957894737	-0.0580323447569215	0.502532318412282
PML	76.7846304761905	73.8368763157895	-0.0564760433742784	0.851308765478132
BCL2L1	101.93764047619	88.6943810526316	-0.200772249831193	0.978639257474195
MXI1	73.4759652380952	75.2537810526316	0.034491664116441	0.935977583863399
REN	75.9447709523809	57.8376273684211	-0.392942262984455	1.18715372378863e-05
OLFML2B	75.9326766666667	95.8212473684211	0.335624729283332	0.830363098244319
TWF1	81.940159047619	78.4422278947368	-0.0629401819806201	0.0782102041327267
IGFBP3	270.423588095238	183.389662631579	-0.560308679386307	0.727665587798586
SHC3	76.5014828571429	65.8920031578947	-0.215384326121731	0.0115636607714762
MAP3K12	85.6426347619048	79.2067431578947	-0.11270592294537	0.0692535618199399
S100A7	74.8244071428571	59.5310763157895	-0.329865964464296	0.000108635072846516
RAD51	76.1119042857143	62.75255	-0.278448030837454	0.00133898334241711
ARNT2	76.2580676190476	68.7879905263158	-0.148733262174199	0.0782102041327267
MAGEB2	70.1883019047619	59.1578210526316	-0.246661685530645	0.00899544059552765
ERO1A	83.3792595238095	90.5052752631579	0.118313324840068	0.629542234997572
PGPEP1	64.07544	56.8865342105263	-0.171684292313129	0.000490557240569331
ICAM1	82.777600952381	106.18507	0.359268590004753	0.768284267170711
CD4	100.952494761905	114.853508947368	0.186118370560926	0.0692535618199399
ME2	75.064090952381	71.8894826315789	-0.0623421973874363	0.088063465797905
PMAIP1	61.7079471428571	59.2750226315789	-0.0580319922678365	0.347081321491052
E2F1	65.0283480952381	55.1247147368421	-0.238369490759333	0.00016151588212332
SOCS3	91.1306647619048	145.186467368421	0.671898491446954	0.088063465797905
TGFB1	83.8875123809524	125.913754736842	0.585907920689971	0.00580718238864972
SSX1	540.128143809524	298.186498421053	-0.857086787681197	8.27411999245437e-05
HLA-DOA	90.0041466666667	68.598102631579	-0.391822797585381	1.17971632214511e-06
ITGA5	87.4025752380952	116.745613157895	0.417620646960336	0.08302130467314
PLOD2	113.640314285714	108.687885263158	-0.064283585164163	0.236258734753681
IRF2	63.9437414285714	61.1287310526316	-0.0649525414130752	0.0115636607714762
MAP4K2	75.2209861904762	67.4414947368421	-0.157498709318018	0.00825749386541571
PDGFRB	71.132150952381	151.300314736842	1.08884129395994	4.70516352897743e-05
UBE2C	71.4712080952381	69.8739647368421	-0.0326071717773555	0.186599269304691
TWIST1	62.9320495238095	60.7232710526316	-0.0515454200700445	0.573471724822501
SH2D1B	74.9812595238095	62.7665047368421	-0.256535187853477	0.00301752386194036
ANKRD28	60.2489733333333	64.0440652631579	0.0881282298678139	0.160685487881406
TNFSF4	65.9909776190476	59.8237594736842	-0.141550214775028	0.0736232575392028
CCND1	160.537887619048	120.452537368421	-0.414449034954862	1
ERCC3	71.369219047619	67.5710789473684	-0.0788960943188108	0.0172559239856237
NDUFB4	112.285863809524	134.325768421053	0.258559779547263	0.130397011241911
HLA-B	861.344406666667	1081.72546105263	0.328672277054457	0.137528781929324
MAP3K14	83.0334842857143	81.3023984210526	-0.0303953260865164	0.405295906439206
GPSM3	64.5516857142857	69.3281457894737	0.102986404733609	0.0186443042889819
CARD11	72.5750266666667	62.6646552631579	-0.211821247611194	0.000183783480925233
TUBB	105.989121904762	136.345728421053	0.363353300011105	0.169010173643341
BTK	68.0541871428571	59.0558042105263	-0.204605068888942	0.00365703115787751
HDAC4	68.8964180952381	65.6933947368421	-0.0686806601689183	0.258471902789986
GDF6	76.9632523809524	69.7815289473684	-0.141324559043476	0.116978478907917
GNG12	72.7905338095238	81.1707010526316	0.157208229329841	0.130397011241911
FGF18	65.5285961904762	54.6097842105263	-0.262965169371686	0.000618591850878933
B2M	982.258144761905	1714.84756947368	0.803906212354935	0.0147425212836056
EGF	54.5819857142857	49.1992552631579	-0.149788403955789	0.186599269304691
TRBC1/2	99.3757490476191	136.776738947368	0.460857163129255	0.0360021210427459
MSRB2	72.59289	72.9307878947368	0.00669972749721737	0.851308765478132
BMP6	68.8415880952381	60.0788305263158	-0.196423648931821	0.0136083849905971
TAPBP	93.8649552380952	93.8276515789474	-0.00057346749753151	0.61059735502232
CXXC5	69.2486123809524	61.3824521052632	-0.173958882693247	0.00530490731003378
NODAL	62.7527161904762	52.1408889473684	-0.267262726553279	0.00247924091252427
IL18R1	68.150510952381	60.8844463157895	-0.1626507526258	0.0201268173413552
CXCR4	78.4050561904762	167.708241578947	1.096934989018	0.0115636607714762
MLPH	67.6784147619048	58.8212184210526	-0.202359107988565	0.0233941975580028
FH	69.7638061904762	67.36239	-0.0505354274087155	0.687781294786179
ADH1A/B/C	80.0823261904762	76.7786273684211	-0.0607791132229902	0.0472122705817149
TNFSF13B	63.4579190476191	56.4571021052632	-0.168645133873036	0.00530490731003378
BCL2	70.6327157142857	72.0256884210526	0.0281749778491083	0.707625436646087
FGF14	64.3034542857143	54.3322363157895	-0.243087809477752	0.00301752386194036
DTX3L	64.8469619047619	72.441117368421	0.159769813855209	0.0106449154386476
ANLN	77.4312285714286	69.2737652631579	-0.160606441706805	0.0736232575392028
ZEB2	83.3120438095238	97.6812952631579	0.229557260243812	0.186599269304691
IFI6	83.8081133333333	121.004066315789	0.529893708907936	0.282057792017167
PYCR2	53.5847095238095	52.9606557894737	-0.0169003977020035	0.629542234997572
PPP3CA	55.7708447619048	55.6495352631579	-0.00314148419468907	0.809534581679719
TYMP	139.906183333333	142.441275263158	0.0259075315119306	0.768284267170711
SMAD9	70.1026538095238	63.1198215789474	-0.151375932719091	0.130397011241911
NEIL1	76.4957914285714	61.2588142105263	-0.320462936291111	2.09069900030871e-06
NDUFA1	95.2978014285714	120.903131578947	0.343336777231124	0.0115636607714762
CD209	70.7832004761905	62.08392	-0.189187342314473	0.0147425212836056
XCL1/2	75.1006842857143	62.0037089473684	-0.276471535593379	9.48848985314623e-05
CTSW	71.8368680952381	65.4735584210526	-0.133812063555486	0.0335754741988722
PVRIG	85.446379047619	78.3904505263158	-0.124341439384933	0.0125501531247046
CD160	64.6829328571429	55.1866615789474	-0.229065480210102	0.00979006862887503
RNLS	74.1046319047619	59.7775115789474	-0.309960879211415	0.000183783480925233
CACNG4	69.7084685714286	54.0737989473684	-0.366404217013049	5.13552431142023e-06
NKG7	78.6124238095238	74.05075	-0.0862429847529658	0.0472122705817149
CCR6	77.9178242857143	66.2923363157895	-0.233111295216871	0.00301752386194036
NGF	72.9874428571429	62.9451831578947	-0.213552295710672	0.00979006862887503
NOD2	68.3472657142857	55.8541336842105	-0.291219566396941	4.0682602224412e-05
OTOA	73.7734047619048	61.0139315789474	-0.273962122715993	0.0033236769443666
KYAT1	77.0807804761905	69.4093673684211	-0.151240800042111	0.0335754741988722
TSLP	74.3884866666667	57.9696205263158	-0.359782306643964	0.000386981703178443
CTNNB1	79.0590371428571	161.576512631579	1.03121520791721	0.000776061067447632
TXK	69.3860428571429	63.7744221052632	-0.121667570119216	0.144950276095026
F2RL1	68.5774719047619	62.4872821052632	-0.134172129376809	0.0472122705817149
SYK	65.391789047619	65.5668236842105	0.00385651233310202	0.747889423591653
TXNIP	227.151226190476	204.49534	-0.151585125574488	0.872357460712154
VCAM1	146.148182857143	86.2683047368421	-0.760529380523678	0.347081321491052
SOST	60.6244047619048	51.6543742105263	-0.231008152239275	0.000867614628556738
LRP1	100.054845714286	132.818213157895	0.408661955314716	0.0172559239856237
CREB5	68.6588447619048	59.7873889473684	-0.199604376573993	1.39445644112665e-05
SELP	71.3202657142857	63.3034605263158	-0.172027710242795	0.0692535618199399
PSMB5	69.572079047619	83.646672631579	0.265799718728455	0.00365703115787751
ALK	60.290689047619	52.1728421052632	-0.208636191646999	0.0186443042889819
ID2	87.7229947619048	102.960965789474	0.231070521522729	0.452472610915325
INPP5D	79.1409742857143	79.8242126315789	0.0124015913444762	0.152667314716935
ICOS	67.6164776190476	63.9957684210526	-0.0793983498716466	0.333383875382956
CASP8	65.2907480952381	66.0444547368421	0.0165588623307773	0.727665587798586
PSPH	74.5636761904762	61.4704305263158	-0.278580401058352	1.18715372378863e-05
TNKS	73.01628	63.5850268421053	-0.199531092737869	0.000490557240569331
MGMT	68.1925257142857	65.82331	-0.0510150445480209	0.375508052928133
PGM2	64.680249047619	60.8729189473684	-0.0875246869813679	0.130397011241911
IL13RA2	58.1013123809524	54.7567531578947	-0.0855338478437133	0.307027279079076
LILRB2	79.0863285714286	79.0537647368421	-0.000594152720558405	0.935977583863399
MDC1	74.252450952381	69.5913436842105	-0.0935307841735984	0.0650941954992349
GLS	69.4644242857143	80.0657342105263	0.204910642591805	0.0988683749497697
JAG1	69.9862466666667	100.404082631579	0.520674589263383	5.68240641752273e-09
DAXX	60.540489047619	60.4617747368421	-0.0018770022687491	0.851308765478132
FLT3LG	65.0086347619048	64.2909342105263	-0.0160160419490039	0.375508052928133
MTF2	64.8982157142857	60.8249510526316	-0.0935155596952111	0.0106449154386476
CEACAM1	60.2489776190476	54.9642663157895	-0.132442769859728	0.27009241213768
MASP2	73.5184152380952	67.4588	-0.124099013240336	0.215400514285507
CHAD	69.8141566666667	60.2541721052632	-0.212458471121476	0.0217084091976484
PPARGC1B	62.61537	53.9666736842105	-0.214448067083542	0.00757285438404556
NCOR1	79.5866661904762	82.3738194736842	0.0496591400969368	0.0988683749497697
E2F3	64.7342623809524	58.9828778947368	-0.134233284072268	0.00365703115787751
IL1RN	72.1537561904762	68.0506168421053	-0.0844662616542813	0.137528781929324
IFNA7/17	71.3419447619048	56.944347368421	-0.325197905185923	3.61268509452482e-06
FANCL	77.0682504761905	73.1109621052632	-0.0760489036756749	0.088063465797905
SIGLEC1	88.4017723809524	76.8277163157895	-0.202448424172137	0.000183783480925233
MBNL3	60.5571842857143	55.1520842105263	-0.134882719564771	0.0573789119639581
PTEN	78.616579047619	105.318418421053	0.421852269292286	0.0040196161422645
CXCL13	59.2990447619048	66.688752631579	0.169434599862006	0.320032271041121
SH2B2	90.5189180952381	76.9998678947368	-0.233363370614008	0.000236903240723911
EBI3	62.0891642857143	50.8641752631579	-0.287691620583605	0.000108635072846516
SRD5A2	67.1048919047619	57.3972626315789	-0.225436007749307	0.0472122705817149
CCL23	57.3467657142857	49.0184431578947	-0.226387457886645	0.0186443042889819
ITK	71.5287314285714	65.6483163157895	-0.123764844614301	0.0360021210427459
ENDOG	63.2123257142857	56.3218978947368	-0.166509945942436	0.0312867977976553
TREM1	75.3205733333333	63.7199168421053	-0.241299597586614	0.00183127405209912
NF2	71.1537647619048	63.6159942105263	-0.161550561376434	0.000618591850878933
CD70	78.948179047619	60.8539363157895	-0.375555404291058	1.91210233769599e-05
C1QBP	73.6093123809524	89.7205368421053	0.28554995831596	0.116978478907917
MYCN	76.03547	65.69518	-0.210885057332992	0.0106449154386476
CCL25	63.8114052380952	56.66436	-0.171372691863556	0.0504226512346646
HDAC5	62.9300371428571	63.6256073684211	0.0158587287596923	0.935977583863399
IL10	60.1098409523809	51.6362215789474	-0.219217765806972	0.00693828581529892
APLNR	61.2440066666667	63.5185436842105	0.0526091665895532	0.452472610915325
ITGA2	63.0807938095238	65.0669257894737	0.0447235773377459	0.123548972034246
CCL24	57.2547147619048	52.7435447368421	-0.118399966203603	0.247194686245564
LCOR	59.6218852380952	52.3338515789474	-0.188097554016876	0.0270995561809026
GOT1	61.0951680952381	60.0221231578947	-0.0255639322733856	0.707625436646087
MAPK12	62.9399804761905	59.78525	-0.0741871392794113	0.347081321491052
CD58	64.4300528571429	72.9602147368421	0.179376197337286	0.0172559239856237
NAALAD2	73.0594495238095	66.5368257894737	-0.134917841011648	0.236258734753681
ATG12	61.482830952381	57.13795	-0.105734318801452	0.137528781929324
TIAM1	66.5322171428571	58.747807368421	-0.179518104104261	0.0125501531247046
JADE1	66.7359304761905	63.5357578947368	-0.070894945832471	0.110679212889882
IFI35	82.4735985714286	75.0710331578947	-0.135676019988225	0.00825749386541571
CD274	59.59953	55.9438747368421	-0.0913207736994082	0.130397011241911
KRT18	116.435316190476	104.735801578947	-0.152774031430186	0.0106449154386476
RAF1	73.2251171428571	74.2564631578947	0.020178005055727	1
REL	80.3761228571429	73.1431726315789	-0.136043781229264	0.0033236769443666
MAPK3	75.3297895238095	84.9235657894737	0.172944450358589	0.00530490731003378
CASP12	65.9011533333333	54.6073468421053	-0.271208650407373	0.00273664738770895
CD79B	68.9362561904762	66.2648957894737	-0.0570181538540488	0.116978478907917
HSPA6	96.9438933333333	82.4332515789474	-0.233923620210612	0.0147425212836056
CDH3	67.93516	56.4939215789474	-0.26606278774088	0.000141731951955872
RPS6KA6	64.6266071428571	56.7385321052632	-0.187799426179111	0.0538092989464078
CCL3/L1	74.9752438095238	67.6172563157895	-0.149022830919524	0.00273664738770895
TCF3	70.9773314285714	66.5137757894737	-0.0937051629041346	0.0538092989464078
OTC	77.2529652380952	62.7191494736842	-0.30068431436047	0.000693305471077875
ASXL1	54.4570180952381	56.6773510526316	0.0576543452911125	0.830363098244319
PSEN2	64.4549861904762	56.5801557894737	-0.187995819635853	0.00484121753817551
POLR2H	64.9231185714286	59.9504815789474	-0.114960958395108	0.00979006862887503
GNGT1	53.5277757142857	54.4745273684211	0.0252940699428681	0.89349485896543
KLRB1	58.6071566666667	52.7094378947368	-0.153015539582924	0.088063465797905
NAT8L	75.2041842857143	62.7910294736842	-0.260254468414549	0.00365703115787751
ZEB1	64.825300952381	73.4267373684211	0.17974849809629	0.0385728371509674
DST	68.0486619047619	68.4960189473684	0.00945334658353403	0.851308765478132
TBK1	68.9431480952381	65.8282752631579	-0.0666997779747831	0.0115636607714762
BST1	65.9829295238095	59.7416115789474	-0.143356676343822	0.0172559239856237
LAIR1	81.9881957142857	77.919847368421	-0.0734253606119228	0.205472197629184
IKBKB	70.6287880952381	64.2545210526316	-0.136458373560562	0.00108041983483295
FZD10	58.6327823809524	51.6650131578947	-0.182519882736728	0.0504226512346646
SFN	82.94974	105.348608947368	0.344861900253407	0.405295906439206
TAF3	64.6232652380952	61.2914331578947	-0.0763682086459889	0.177646481065014
GLI3	71.1206023809524	63.2633536842105	-0.168897506345989	0.00757285438404556
FGFR3	62.3331485714286	53.8193594736842	-0.211874367014111	0.0270995561809026
PTPN5	78.1250476190476	66.3647510526316	-0.235367991487613	0.000303627260390814
NID2	68.2816271428571	89.129892631579	0.384411929961402	0.282057792017167
MED12	71.2907776190476	69.2742084210526	-0.041397137053564	0.468846097981853
FZD1	69.2863114285714	60.9407305263158	-0.185163559606464	0.00247924091252427
PRM1	65.3817628571429	52.9832289473684	-0.303352508034187	0.000867614628556738
TRDC	68.8350561904762	62.2552078947368	-0.144948955768836	0.088063465797905
CACNA2D4	63.1314395238095	51.9150868421053	-0.282204792298412	0.000490557240569331
COL6A6	60.7602304761905	50.4714015789474	-0.267661191798218	0.00979006862887503
CREB3L4	59.4620314285714	50.9995510526316	-0.221484204394814	0.00825749386541571
DNMT1	68.2355733333333	72.8718415789474	0.0948373928808453	0.169010173643341
H3-5	84.6931395238095	109.431316315789	0.369708642498546	0.00484121753817551
COL11A2	57.9672252380952	55.4694305263158	-0.0635445144738211	0.405295906439206
ITGA8	62.3582514285714	65.0987342105263	0.0620490173182713	0.537427401248072
CRLF2	57.4392104761905	48.5639284210526	-0.242150790467373	0.00825749386541571
AMER1	62.7668228571429	54.4002031578947	-0.20639014492074	0.0159568729849718
LAIR2	70.4837785714286	64.0812194736842	-0.137389665227538	4.0682602224412e-05
ORC6	70.8456557142857	61.1929989473684	-0.211312784658143	0.0159568729849718
ENTPD1	59.9416366666667	60.6380489473684	0.016664858764619	0.420692757766318
S100A9	78.4519985714286	125.170042631579	0.674007212958911	6.26073066465773e-05
ERCC2	68.1482190476191	63.4495057894737	-0.103067027927667	0.0782102041327267
MAP3K8	76.9300757142857	74.5442257894737	-0.0454511228479735	0.27009241213768
C5	64.6417295238095	54.3396226315789	-0.250461252062781	0.00120348503600426
MTF1	69.7967976190476	61.2769463157895	-0.187816441376994	6.26073066465773e-05
RASGRF2	61.2460961904762	51.7699221052632	-0.24250374258217	0.000435993677276262
HLA-DRA	337.101979047619	488.698713684211	0.535760210161495	0.0933435455317256
SOD1	97.7344314285714	142.879139473684	0.547856484354241	0.0172559239856237
MAP3K5	87.3458566666667	87.8503436842105	0.00830866113092199	0.55530996111738
SIRPB2	78.0458419047619	71.6077442105263	-0.124206150888808	0.0172559239856237
TLR6	62.2153328571429	57.33046	-0.117968319004929	0.177646481065014
IFNA2	52.5694042857143	45.9163421052632	-0.195215671188558	0.160685487881406
CDKN2B	59.2347628571429	56.06885	-0.0792446130721665	0.294369190853449
FLNC	63.6442266666667	66.7669126315789	0.0691036806775909	0.957293474926836
SIX1	81.0660704761905	69.3368226315789	-0.225476486485043	0.00183127405209912
PIK3CD	62.4931171428571	58.1661610526316	-0.103517213291026	0.00979006862887503
ROBO4	75.1122261904762	75.1360926315789	0.000458334532887683	0.851308765478132
FZD4	65.1276366666667	68.1915878947368	0.0663239040435286	0.116978478907917
MMP1	68.381379047619	65.3631984210526	-0.0651249372147236	0.375508052928133
AR	66.7537219047619	61.82603	-0.11063390799752	0.333383875382956
EOMES	60.9503266666667	53.8507989473684	-0.178666203865482	0.0172559239856237
ITGAX	72.6481057142857	101.805915263158	0.486824303782732	0.0360021210427459
MCM7	75.8414519047619	75.1283410526316	-0.0136293376493555	0.648728372429828
NFKB2	86.9810404761905	89.5072621052632	0.0413037725444427	0.160685487881406
TAL1	63.8865833333333	59.6898484210526	-0.0980273959383995	0.130397011241911
IFNGR2	75.6173328571429	92.5213805263158	0.291069828730139	0.0933435455317256
CLEC5A	70.7913476190476	61.7959994736842	-0.196059595046555	0.0136083849905971
TAP2	78.813920952381	79.9171805263158	0.0200552095065767	0.123548972034246
RELB	79.8560004761905	73.2871936842105	-0.123839695900079	0.0251894390596814
TCL1B	70.4545038095238	59.5421078947368	-0.242781637465951	0.00635071042770419
PAK5	73.8542033333333	59.9945142105263	-0.299849443442363	0.00133898334241711
PIK3R5	63.3787138095238	63.3056536842105	-0.0016640331281117	0.851308765478132
ACVR1C	67.002150952381	57.888902631579	-0.210920602330937	0.00979006862887503
EXO1	67.076799047619	57.8769684210526	-0.21282448821758	0.00530490731003378
CCNA1	55.9824466666667	51.3205263157895	-0.125438574075813	0.0611382715614471
RRAS2	80.6629452380952	64.1062852631579	-0.331440271717907	3.61268509452482e-06
CCND2	69.6147323809524	78.8257515789474	0.179274368515911	0.177646481065014
NEFL	76.9798433333333	65.8519878947368	-0.225253742800029	0.00183127405209912
DTX3	61.9659742857143	64.3231552631579	0.0538619327438328	0.282057792017167
COL5A1	70.92631	207.988956842105	1.55211413336221	0.000968775280329181
POLR2A	63.6815961904762	78.7316068421053	0.306066424907171	0.00979006862887503
WNT4	66.0395571428571	61.3535363157895	-0.106183944833461	0.137528781929324
ISG20	63.6182714285714	57.0030257894737	-0.158402671651558	0.0115636607714762
TCF7	67.1935080952381	60.3291642105263	-0.155466258006972	0.0233941975580028
RASGRP1	72.744559047619	66.4346978947368	-0.130902407777419	0.0233941975580028
CSF1R	103.944798571429	115.359311578947	0.150316893140348	0.39023320196798
TNFRSF12A	84.75893	78.6372894736842	-0.108151780495856	0.0573789119639581
SRSF2	86.6702433333333	111.611052631579	0.364871241385862	0.00757285438404556
IRF9	64.564760952381	70.8622684210526	0.134270683619375	0.0385728371509674
GADL1	60.5309628571429	53.3359747368421	-0.182564351089201	0.123548972034246
CD55	61.7092823809524	79.5093315789474	0.365636674086176	1.73264645867054e-06
CD63	180.831236666667	312.792473684211	0.790561889926336	0.0159568729849718
PBK	55.7642204761905	48.1857684210526	-0.210732642694435	0.0270995561809026
C8B	64.7065123809524	52.99456	-0.288066647754942	0.00224359488517732
DEFB134	66.96318	55.9352084210526	-0.259611367857227	0.00273664738770895
ICAM3	68.2102804761905	68.3900821052632	0.00379792649904331	0.687781294786179
HLA-DRB5	105.632540952381	113.96146	0.109491672804902	0.27009241213768
CCL20	59.3979857142857	53.2406310526316	-0.157886336254134	0.0988683749497697
NFKB1	78.6524538095238	84.3061531578947	0.100146155630797	0.957293474926836
BRCA1	64.7759971428572	54.6586168421053	-0.245010366649077	0.0033236769443666
MMP9	69.5326061904762	278.38329	2.00131104567755	0.00301752386194036
LEFTY2	67.7326976190476	53.2962710526316	-0.345817859372501	0.000108635072846516
CXCL10	60.3212557142857	62.0831	0.0415341358590462	0.152667314716935
CLU	235.369015238095	215.802306315789	-0.125214128456435	0.957293474926836
FADD	75.8740709523809	69.3635663157895	-0.129428869870154	0.00484121753817551
PBX3	58.5808347619048	51.2128521052632	-0.193922844654605	0.00108041983483295
SKP2	93.732410952381	79.2978584210526	-0.241266087772103	4.70516352897743e-05
FGF8	65.679049047619	57.0726089473684	-0.202634724688975	0.0385728371509674
FOXP3	55.0330628571429	46.5758784210526	-0.240715645233734	0.00120348503600426
BLM	62.3916580952381	52.8410094736842	-0.239695122347614	0.00108041983483295
CD3EAP	71.1258004761905	68.3119873684211	-0.058234219684274	0.668145094373512
WNT5A	64.18938	59.7433363157895	-0.103556820208289	0.215400514285507
PCK1	65.4771923809524	57.4932994736842	-0.187598633601467	0.0933435455317256
TAPBPL	80.0432138095238	68.8600521052632	-0.217111821383321	0.000343015995431723
SELL	86.3187061904762	79.03677	-0.127149251362226	0.0106449154386476
CTCFL	65.0109219047619	53.45071	-0.282473001045543	0.00120348503600426
LILRB4	86.7138071428571	80.6808847368421	-0.104034822675976	0.282057792017167
CD180	63.1666952380952	60.5056978947368	-0.0620930859982805	0.537427401248072
ASPG	69.3511766666667	60.1204594736842	-0.206064325489504	0.0573789119639581
GAGE1	65.3656952380952	59.4427247368421	-0.137033441647856	0.123548972034246
MR1	75.3251423809524	67.3937057894737	-0.160517637108128	0.0412938583628239
IL23R	60.5658238095238	52.5432542105263	-0.204998381762103	0.00979006862887503
CD5	79.1075752380952	78.9269668421053	-0.00329754428680129	0.648728372429828
LAMA1	69.3893723809524	57.5569684210526	-0.269724111747829	0.00441358871353551
NECTIN2	73.330739047619	77.6915657894737	0.0833399085631461	0.452472610915325
MIB1	71.8678519047619	73.5554305263158	0.0334852929435252	0.502532318412282
NDUFA11	99.1154071428571	113.819432105263	0.199565644519833	0.0933435455317256
PHGDH	55.3422304761905	54.5577468421053	-0.0205967262096403	0.55530996111738
ATP5ME	98.0679642857143	128.928472105263	0.39471706302651	0.0736232575392028
AKT2	80.799420952381	86.1545005263158	0.092581207747557	0.088063465797905
TNFRSF4	57.2901942857143	54.2933605263158	-0.0775124470560948	0.333383875382956
PUM1	68.9710542857143	77.3234710526316	0.164915381760366	0.00148799348199648
STAT2	99.2220766666667	106.632540526316	0.103914707895697	0.225661624958428
NECTIN1	85.0412485714286	73.6233115789474	-0.208000134950868	0.00247924091252427
PRMT8	64.5922719047619	53.8019226315789	-0.263703836105583	0.000551225216553842
SELENOK	77.0825266666667	71.3691178947368	-0.111103920879486	0.0312867977976553
MRC1	74.3319366666667	82.6335984210526	0.152746296831748	0.236258734753681
MBL2	69.7880304761905	61.5310094736842	-0.181665955838576	0.0201268173413552
HLA-E	197.945502380952	285.335017894737	0.527553525773302	0.0217084091976484
OAS3	82.884669047619	76.0612331578947	-0.123943945870595	0.000968775280329181
BMP5	65.610859047619	55.3165021052632	-0.246224678832633	0.00825749386541571
IER3	109.548865714286	141.62464	0.37049774229953	0.851308765478132
RBL2	83.8003604761905	93.5659457894737	0.159027092996149	0.0136083849905971
PTGER4	80.0322028571429	69.3650363157895	-0.206371968790218	0.000968775280329181
CACNA1G	68.1700171428571	54.2859968421053	-0.32855724526662	0.000208812394090723
KLRG1	67.3947280952381	59.9655694736842	-0.168501358090682	0.0538092989464078
ATP11C	63.8116333333333	62.4380178947368	-0.031394722509317	0.573471724822501
LAMP2	55.2805557142857	48.9186389473684	-0.176387854026641	0.0736232575392028
SPRY1	63.5524452380952	77.5437857894737	0.287063535774181	0.0650941954992349
RNF43	67.5996861904762	54.8110763157895	-0.302549084359185	0.000343015995431723
CDH11	62.6198138095238	60.9400231578947	-0.0392291705841945	0.61059735502232
EIF2AK2	71.0637023809524	76.5128968421053	0.106590091470717	0.39023320196798
PROM1	65.47359	58.2185852631579	-0.169433304122356	0.116978478907917
FN1	105.744719047619	1456.87214894737	3.78421675481564	4.0682602224412e-05
PDPN	63.1042142857143	60.0654763157895	-0.0712003409461204	0.282057792017167
HEY1	65.1850419047619	62.6210663157895	-0.0578928703563726	0.468846097981853
IFNG	62.0960166666667	52.5089384210526	-0.24193769661997	0.00441358871353551
PSMB7	75.5563671428571	87.3530821052632	0.209305270513322	0.169010173643341
NFKBIE	71.0579538095238	65.9027057894737	-0.108658445643364	0.0933435455317256
CYLD	66.2295566666667	68.3623336842105	0.0457264460966798	0.788837096745401
COL6A3	82.9435057142857	405.490201578947	2.28946612201387	0.00273664738770895
CCR3	56.1964395238095	52.0714068421053	-0.109987342179388	0.186599269304691
ETS1	74.8297047619048	112.190481052632	0.58426728566618	0.00365703115787751
AKR1C4	57.1139295238095	53.2090884210526	-0.102169960128257	0.123548972034246
ETV1	68.9667214285714	59.62987	-0.209865193389358	0.00441358871353551
CD247	58.9630766666667	61.3116836842105	0.0563502175631792	0.436419823190873
GATA2	68.68535	61.6069747368421	-0.156908724675026	0.00825749386541571
COX4I1	106.814125714286	176.933178947368	0.728102161208628	0.0136083849905971
AURKA	65.6869776190476	57.5714410526316	-0.190254061620367	0.000776061067447632
MAP2K1	87.0547276190476	83.2986621052632	-0.0636293233682137	0.169010173643341
ITGA9	55.7432971428571	55.8162547368421	0.00188698452565195	0.768284267170711
PPP3R1	72.2379347619048	73.4655857894737	0.0243119446456808	0.39023320196798
MECOM	65.4564147619048	62.8571873684211	-0.058456865745196	0.537427401248072
WNT5B	60.5904566666667	52.6273815789474	-0.203276962298943	0.0270995561809026
C4BPA	62.3946019047619	51.9020968421053	-0.2656283945502	0.00635071042770419
SERPINB2	72.781410952381	61.2436131578947	-0.249010620488978	0.0172559239856237
CCL15	118.927015714286	86.0352457894737	-0.467076767614644	1.18715372378863e-05
H3C2	83.8797742857143	109.136644210526	0.379740704412204	0.236258734753681
IKBKG	68.6277214285714	61.0543305263158	-0.168697827399778	0.000124181862586854
NOTCH2	79.4286885714286	90.7311678947368	0.191938045794591	0.00580718238864972
NOD1	65.1515080952381	56.3729642105263	-0.208795144527314	0.00441358871353551
CCNB1	64.7908738095238	62.7306068421053	-0.0466210959774731	0.186599269304691
ATG16L1	59.6217876190476	64.0671994736842	0.103746296529802	0.0538092989464078
MTOR	77.8636419047619	75.5000515789474	-0.0444721951920402	0.215400514285507
IL12RB1	71.3803747619048	61.2905747368421	-0.219862242494592	0.000551225216553842
TPI1	84.0273209523809	64.1111252631579	-0.390283756562925	7.22980338011532e-06
CREB3L3	62.2712266666667	48.50399	-0.360462268702045	0.000618591850878933
AXIN2	68.7775461904762	59.2791436842105	-0.21441303769015	0.0217084091976484
IFNAR1	64.5091542857143	62.2161994736842	-0.052213633873448	0.648728372429828
TNFSF10	186.210585238095	69.7621505263158	-1.41641866676021	0.0115636607714762
XRCC4	72.8932919047619	62.84809	-0.213917154126138	0.00120348503600426
GPT	74.6231604761905	64.8150552631579	-0.203294501434777	0.0201268173413552
SHC4	75.1607090476191	68.0027363157895	-0.144385877697805	0.152667314716935
SMPD3	65.6452947619048	55.0001721052632	-0.255255474112162	0.00108041983483295
NTRK2	68.1496661904762	58.0709615789474	-0.230889667087966	0.00635071042770419
NFATC3	74.881660952381	75.7726968421053	0.0170656603312445	0.320032271041121
F12	66.1173642857143	55.4369847368421	-0.254180423686472	0.000867614628556738
NLRP3	66.0529457142857	58.0231784210526	-0.186993575378342	0.00224359488517732
OAS2	79.1116252380952	72.7869994736842	-0.120208917514585	0.00120348503600426
FST	54.1264495238095	50.3172410526316	-0.105280936300205	0.186599269304691
DAB2	93.5365019047619	85.1566363157895	-0.135410511081142	0.957293474926836
MAPK10	80.4933566666667	74.7044773684211	-0.107675005961497	0.177646481065014
MELK	79.3638142857143	73.84865	-0.103909816566053	0.144950276095026
ITGB3	74.9831166666667	73.9668594736842	-0.0196867700326075	0.0385728371509674
RELN	70.7113423809524	55.2503431578947	-0.355958222568238	0.000124181862586854
PIK3CA	56.5136428571429	53.1300978947368	-0.0890698169472257	0.169010173643341
FANCC	69.2675576190476	59.9111305263158	-0.209355747665378	0.00757285438404556
APOE	61.8206280952381	53.0981710526316	-0.219426143223107	0.00301752386194036
IL25	60.9728052380952	50.8642410526316	-0.261514164329987	0.00202810957876973
ITGB7	74.2184466666667	65.29761	-0.184747619161303	0.00202810957876973
ANGPTL4	107.78392047619	103.119043157895	-0.0638311865327834	0.0933435455317256
KMT2C	82.789979047619	84.1687989473684	0.0238293772891955	0.648728372429828
LAMP1	83.7605804761905	148.208155789474	0.823281494753596	0.00365703115787751
LRP5	64.7356338095238	61.9824631578947	-0.0626999759516815	0.48553470355134
CCL5	68.4917	102.210491052632	0.577542210173432	0.830363098244319
GZMM	67.5974438095238	58.0155294736842	-0.220529562693622	0.0136083849905971
TBL1XR1	81.4916180952381	84.130462631579	0.0459766005678999	0.405295906439206
LTB	65.4540942857143	69.7403384210526	0.0915099264547345	0.788837096745401
HELLS	64.4728619047619	59.6868384210526	-0.111279188071125	0.110679212889882
HIF1A	70.8452328571429	120.251172105263	0.763308272975574	0.00224359488517732
ELMO1	68.2366309523809	68.7998794736842	0.0118596193370371	0.89349485896543
CDKN2A	58.3436561904762	50.8494889473684	-0.19834252302473	0.0538092989464078
SLC11A1	90.6759504761905	94.2839068421053	0.0562915780016144	0.55530996111738
HLA-DQB1	82.0972280952381	87.2588231578947	0.0879675043815391	0.294369190853449
FZD8	62.5462795238095	57.5546105263158	-0.119992567350828	0.123548972034246
PSMB10	93.1180076190476	89.7741773684211	-0.0527596621975599	0.61059735502232
GUSB	61.0936476190476	65.9088978947368	0.1094508668123	0.0385728371509674
NSD3	68.2019595238095	63.7435910526316	-0.0975328932675597	0.0201268173413552
TLR5	66.8649785714286	59.7997784210526	-0.161110639075505	0.0538092989464078
TPTE	77.5689447619048	71.1913157894737	-0.123777909509217	0.0573789119639581
DLL4	65.2896319047619	78.9442610526316	0.27398048371682	0.537427401248072
IL5	58.9006952380952	50.1577452631579	-0.2318121668482	0.0172559239856237
RASAL1	70.00281	55.3201668421053	-0.339607327224679	3.51120310495462e-05
SPACA3	68.0810147619048	58.6160089473684	-0.215957799850028	0.0159568729849718
PARP12	90.5956804761905	82.3359252631579	-0.137920212816118	0.00484121753817551
IL7R	65.8886795238095	70.8242963157895	0.104213748609318	0.830363098244319
ATM	75.6361061904762	85.8109473684211	0.182086617843569	0.0650941954992349
IBSP	61.1845714285714	64.3789568421053	0.0734212980093307	0.519832278823428
GADD45B	72.4260504761905	112.967032631579	0.641321200040433	0.000693305471077875
SLC39A6	97.8102885714286	94.8164321052632	-0.0448491226861361	0.195873087623825
PVR	71.3303152380952	64.5377973684211	-0.144371008985578	0.00133898334241711
P4HA1	112.506631428571	89.221262631579	-0.334550570143248	0.00273664738770895
NUP107	75.3574595238095	67.6962605263158	-0.154674186175814	8.54853299598669e-06
MAPK1	69.7441776190476	75.3418321052632	0.111378333117786	0.0147425212836056
USP9Y	59.05579	61.2848231578947	0.053451330286685	0.747889423591653
CDC14B	69.5532128571429	63.8099078947368	-0.12433670683065	0.0988683749497697
PHF6	57.3016847619048	52.5859373684211	-0.123900514327518	0.0573789119639581
CDC20	65.3429671428571	57.315947368421	-0.189095362503641	0.00757285438404556
ASCL1	68.99695	56.6915584210526	-0.283398660550274	0.0033236769443666
HOXA10	67.7426419047619	58.2706457894737	-0.217294952228355	0.00580718238864972
IL7	54.5636747619048	47.3061721052632	-0.205912384087972	0.0360021210427459
GRIN2A	59.9407785714286	55.2667247368421	-0.117126706277242	0.333383875382956
CD1C	59.8481266666667	57.4776336842105	-0.0583054211977041	0.519832278823428
JAK2	72.5544747619048	76.8313005263158	0.0826295798663157	0.957293474926836
KRT6A/B/C	68.8790095238095	56.9891494736842	-0.273377135465537	9.48848985314623e-05
PRKX	56.5054485714286	51.6240394736842	-0.130346953227052	0.104644701551651
FGF23	67.6315633333333	58.2755457894737	-0.214806091455029	0.0172559239856237
NFE2L2	88.1030552380952	99.1955968421053	0.171084032961416	0.0988683749497697
WNT16	66.7140276190476	55.799627368421	-0.257734653723705	0.00530490731003378
KIR Family	72.1884871428571	56.2789315789474	-0.359173829559525	2.43292306937903e-08
HLA-DMB	92.7799057142857	107.008813157895	0.205845335506051	0.169010173643341
JUNB	111.710754285714	224.762523684211	1.00863342505441	0.00484121753817551
YTHDF2	78.7540723809524	82.2323863157895	0.0623521679747743	0.0611382715614471
MCM5	80.1397614285714	78.8599947368421	-0.0232246007960182	0.537427401248072
CD207	61.116199047619	57.1003452631579	-0.0980553527299035	0.258471902789986
PRKAR1B	90.4884014285714	82.3027784210526	-0.136791748355594	0.00441358871353551
FGF9	64.1901523809524	56.9110963157895	-0.173642014487861	0.08302130467314
IL22	63.7572338095238	56.2280994736842	-0.181297753300573	0.0504226512346646
OLR1	51.9199304761905	52.6878515789474	0.0211819015111168	0.978639257474195
BCL6	74.6685728571429	83.7069584210526	0.164846399587577	0.0611382715614471
CARD9	59.2010995238095	50.7811542105263	-0.221330784299419	0.000867614628556738
KITLG	52.1888961904762	47.3798063157895	-0.139470587895776	0.0312867977976553
MDM2	95.7615776190476	83.2456136842105	-0.202072663304912	0.788837096745401
VCAN	139.657632380952	133.229737894737	-0.0679782810982914	0.320032271041121
CHEK2	61.1935352380952	49.7322405263158	-0.299197819542468	4.0682602224412e-05
GNAS	158.18492952381	315.490085789474	0.995982510531921	0.00247924091252427
PRKCG	63.9822242857143	55.3097042105263	-0.210138520629319	0.00580718238864972
MAVS	74.780380952381	74.7983221052632	0.000346086867796025	0.591903937222407
NOS2	66.8005104761905	54.7130336842105	-0.287974576198929	0.000776061067447632
ALCAM	65.4832514285714	64.9258947368421	-0.0123319668107689	0.707625436646087
RBX1	78.8324195238095	80.8360852631579	0.036210402053114	0.89349485896543
LRRC32	62.1899785714286	68.5747315789474	0.140994949900385	0.169010173643341
IFITM1	81.4646223809524	165.030222631579	1.01848467338539	0.0270995561809026
HERC6	67.2284128571429	61.7413473684211	-0.122834123589477	0.0472122705817149
MAD2L2	69.787379047619	68.0409842105263	-0.0365621409058701	0.573471724822501
BATF3	69.7928128571429	64.218337368421	-0.120093164100378	0.0270995561809026
TGFBR2	82.938579047619	106.455217368421	0.360131422512085	0.00273664738770895
IL34	72.1281233333333	63.9650210526316	-0.173278697239478	0.0504226512346646
WEE1	68.3014804761905	67.2595531578947	-0.0221776558661917	0.282057792017167
S100B	70.8219828571429	60.7541263157895	-0.221214839116717	0.0159568729849718
KMT2D	81.0181166666667	85.9655110526316	0.0855134248443603	0.0335754741988722
LRRN3	62.7642842857143	54.3496815789474	-0.207672251039557	0.0217084091976484
IL11RA	73.4975704761905	66.6329584210526	-0.141460612337189	0.0106449154386476
CD34	87.8774266666667	110.735959473684	0.333559258233373	0.00693828581529892
SPOP	71.475429047619	73.491447368421	0.0401289898287738	0.247194686245564
MUTYH	68.0820980952381	60.8700184210526	-0.161543695019804	0.00202810957876973
PRKCE	67.5911338095238	61.1224352631579	-0.145131990109548	0.0472122705817149
FGF4	70.0641247619048	57.8734252631579	-0.27577489073472	0.00165167815431393
CSF2	63.9824904761905	55.1897263157895	-0.213277418232733	0.0217084091976484
IFNB1	61.0440542857143	51.2935663157895	-0.251072901157364	0.00580718238864972
TNFRSF8	60.6256647619048	53.5628389473684	-0.178696232785788	0.0441715175907757
FGF19	65.6994480952381	56.5262447368421	-0.216960395104778	0.0217084091976484
MAP3K13	82.3056180952381	66.7852663157895	-0.301461050041556	0.000141731951955872
EPHA2	69.3653438095238	60.4198368421053	-0.199192757845275	6.26073066465773e-05
MKI67	66.5088347619048	61.3109705263158	-0.117400752988922	0.08302130467314
FAP	68.4465447619048	73.9932278947368	0.112415521671178	0.361123313258778
MRE11	70.6014152380952	65.0182163157895	-0.118853125035145	0.160685487881406
MAPKAPK2	74.7304909523809	95.3840610526316	0.352051207616997	0.00757285438404556
KBTBD8	58.1085157142857	48.8496305263158	-0.250401953453892	0.00183127405209912
AXL	83.8002128571429	79.5415157894737	-0.0752458532114719	0.573471724822501
CD8B	73.07275	64.331222631579	-0.183814394618765	0.00825749386541571
FZD7	62.5391780952381	61.3897042105263	-0.0267635405198456	0.537427401248072
PLCB1	60.164419047619	53.4528426315789	-0.170643863401509	0.0335754741988722
LGALS3	71.5229409523809	103.396266842105	0.531706132548409	0.00693828581529892
EHHADH	75.6416219047619	63.745947368421	-0.246846671896216	0.000867614628556738
LAMA3	64.7985714285714	56.2153689473684	-0.204997398700806	0.00757285438404556
EP300	71.3135728571429	74.5882710526316	0.0647720998597583	0.0115636607714762
FGF2	66.4234180952381	55.1281778947368	-0.268902046635741	0.00635071042770419
CYP8B1	60.5703728571429	52.2457452631579	-0.213298739094532	0.0147425212836056
PRR5	63.3308576190476	56.4116426315789	-0.166915669441278	0.0125501531247046
PFKFB3	92.6875552380952	97.4477610526316	0.0722533913297481	0.61059735502232
HAMP	73.2256533333333	63.2177363157895	-0.212019783644493	0.00120348503600426
DMBT1	68.4221104761905	50.9410131578947	-0.425634951205453	2.22070880290158e-07
FGFR4	60.3695266666667	55.2866657894737	-0.126888920876756	0.169010173643341
ATF1	75.7002742857143	69.4983584210526	-0.123319626348502	0.000693305471077875
FUT4	55.4390361904762	51.1709626315789	-0.115576802711895	0.247194686245564
FUBP1	78.7663657142857	90.6446384210526	0.202641976694349	0.0504226512346646
BCOR	74.1212785714286	73.1721384210526	-0.0185933461178953	0.502532318412282
ENO1	80.0418985714286	67.6659505263158	-0.242325335029862	0.00224359488517732
SOD2	441.588787142857	317.043338947368	-0.478023473289316	1
TNFRSF10C	56.6974495238095	53.2750463157895	-0.0898238962352362	0.333383875382956
HOXA11	66.1104285714286	62.1463421052632	-0.0892083895670588	0.320032271041121
GSK3B	66.4353833333333	66.5532173684211	0.00255658938674941	0.978639257474195
CFB	93.7131966666667	79.0537163157895	-0.245418936828076	0.205472197629184
PBRM1	48.0443304761905	52.4155289473684	0.125628102571348	0.0573789119639581
SF3A1	82.5678861904762	88.8744621052632	0.106188151692053	0.0106449154386476
STAT3	92.2192838095238	126.117768421053	0.451631181034997	0.00693828581529892
MUC4	82.0758376190476	69.0505631578947	-0.249304387428117	0.0217084091976484
CD48	78.2802966666667	82.3013305263158	0.0722665306966288	1
TNFRSF10B	79.0121742857143	74.4583373684211	-0.0856415608941052	0.0650941954992349
LEPR	65.3572980952381	56.368642631579	-0.213455515445258	0.000968775280329181
ITGB6	76.2807952380952	67.0551673684211	-0.185971371443932	0.00580718238864972
MAGEC1	75.6252366666667	64.3427821052632	-0.233089434393306	0.0136083849905971
EPCAM	61.220159047619	66.1897447368421	0.112600914075219	0.61059735502232
FLT3	63.5478114285714	55.7676421052632	-0.188414165896385	0.0115636607714762
FGF3	63.2331128571429	52.4162557894737	-0.270665940240507	0.00247924091252427
SLC16A2	78.0940823809524	67.0777557894737	-0.219378809878433	4.0682602224412e-05
TOLLIP	69.0576638095238	63.1615389473684	-0.128755206009081	0.0201268173413552
FOXA1	64.9085785714286	58.6999589473684	-0.145049668673793	0.0988683749497697
PDK1	69.7087985714286	63.4579873684211	-0.135538997531714	0.0217084091976484
TIGIT	68.0687019047619	62.7007631578947	-0.118508594472865	0.0504226512346646
NRDE2	62.4131104761905	60.9873978947368	-0.0333379501484838	0.668145094373512
TOX	67.7003328571429	60.7549152631579	-0.156161795015201	0.0504226512346646
GPX4	80.9977852380952	103.964174736842	0.360132106938335	0.0136083849905971
COL3A1	87.7132819047619	735.594346842105	3.06804316933257	1.7719053362522e-07
TOP2A	72.8570404761905	73.2779236842105	0.00831023293323696	0.668145094373512
DSC3	56.9216071428571	48.6373878947368	-0.226910646046494	0.0270995561809026
ABL1	78.928570952381	83.0246157894737	0.0729915127970422	0.0335754741988722
MS4A2	60.3745661904762	52.852367368421	-0.191972823392327	0.0360021210427459
OAZ1	141.024546190476	245.078167368421	0.797295673931323	0.0115636607714762
CDC25B	77.1115433333333	74.1487457894737	-0.0565245528004512	0.468846097981853
PURA	64.6763033333333	62.9257021052632	-0.0395878132533296	0.687781294786179
SHC2	74.3844176190476	64.0657815789474	-0.215446431608782	0.000208812394090723
RPS6	292.027284285714	519.271794736842	0.830386697478609	0.0147425212836056
AKT3	62.2831680952381	68.5497605263158	0.138309295661091	0.0538092989464078
DKK1	65.8243814285714	59.0556947368421	-0.156545873577202	0.137528781929324
CXCR2	56.7735819047619	51.4987373684211	-0.140682704488162	0.0650941954992349
EPOR	67.2908685714286	63.0109347368421	-0.0948085316665592	0.169010173643341
FSTL3	77.239439047619	63.0466194736842	-0.292918670652044	0.000490557240569331
HLA-DQA1	94.3392133333333	105.08161	0.155580734072233	0.957293474926836
FOXJ1	66.8241314285714	60.7997363157895	-0.136304113811648	0.195873087623825
CDK6	69.6229295238095	62.8376594736842	-0.147933074319086	0.0172559239856237
FAM30A	73.0875371428571	63.4721278947368	-0.203502209784722	0.00757285438404556
P2RY13	77.6165580952381	64.3163131578947	-0.271179749833306	0.00108041983483295
PSMB2	72.4316828571429	70.5496952631579	-0.0379810436901131	0.727665587798586
ACY1	69.3768957142857	60.1496589473684	-0.205898731089289	0.00108041983483295
DDX58	68.2792814285714	62.8612410526316	-0.119277120357914	0.00183127405209912
CSF1	74.3289695238095	72.36065	-0.0387192395980573	0.727665587798586
POU2AF1	64.32702	60.7192673684211	-0.0832704727767632	0.0217084091976484
BCL6B	60.6866080952381	62.6267557894737	0.0454009583958968	0.0650941954992349
DNMT3A	61.8356580952381	61.2512894736842	-0.0136988050037363	0.914706452292659
ITCH	66.9669114285714	70.0595089473684	0.0651324449609634	0.116978478907917
JAK1	87.7337985714286	107.206605789474	0.289189164863816	0.00693828581529892
PRLR	66.8140980952381	57.1829310526316	-0.224567979626767	0.00825749386541571
ID1	227.865491428571	230.525156842105	0.0167417427766576	0.747889423591653
CEACAM3	54.4919238095238	51.4730052631579	-0.0822264083420636	0.55530996111738
MPL	69.8762633333333	60.0711205263158	-0.218130886329519	0.00757285438404556
ARID2	82.771200952381	80.8528615789474	-0.0338300549822632	0.123548972034246
CLEC4E	73.1370828571429	63.2960452631579	-0.208487721663444	0.0115636607714762
ACOT12	66.0639971428571	54.3508952631579	-0.281560461838996	0.000343015995431723
GABPA	74.1140047619048	68.7017147368421	-0.109400075497786	0.0125501531247046
SERPING1	245.773728095238	236.075778421053	-0.0580806801220914	0.468846097981853
PDZK1IP1	138.292066666667	60.64535	-1.18924946084795	0.000268388403514389
FZD9	54.8842957142857	47.7352852631579	-0.20133732277732	0.0186443042889819
C2	81.4040438095238	60.7519926315789	-0.422168734186161	0.000776061067447632
GRB7	60.072549047619	55.4220442105263	-0.116245957995836	0.0233941975580028
GIMAP4	72.8188185714286	76.1306094736842	0.0641652935649368	0.687781294786179
WNT2B	84.7963933333333	76.8983894736842	-0.141049520248504	0.137528781929324
LYZ	107.631180952381	311.650941052632	1.53383497920663	0.000867614628556738
CCL19	68.0854080952381	64.9683226315789	-0.06760917854929	0.361123313258778
PMCH	57.1540414285714	47.5716626315789	-0.264753068253722	0.00825749386541571
TYK2	76.9279309523809	83.1395615789474	0.112027633944237	0.0385728371509674
CD40	102.65689952381	93.4182736842105	-0.136053903261342	0.160685487881406
KIR3DL3	55.7329523809524	47.9505863157895	-0.216982124436449	0.0335754741988722
INHBA	60.2185957142857	61.2409094736842	0.0242866430134994	0.809534581679719
ADH6	68.9461661904762	54.7807921052632	-0.331800204792926	2.60103241676971e-05
RB1	68.920949047619	71.6041394736842	0.0551004251349339	0.629542234997572
RPS6KB1	76.2627438095238	65.9895915789474	-0.208739949130532	0.00365703115787751
SOX11	68.2847680952381	58.6418052631579	-0.219634283504149	0.0233941975580028
MAGEA12	80.1012552380952	71.6951236842105	-0.159949852843476	0.0233941975580028
P4HA2	89.86641	76.8113389473684	-0.226462671833524	0.0312867977976553
NDC80	70.4406776190476	62.4703515789474	-0.173237138229826	0.110679212889882
HSPA2	61.2190895238095	57.0922178947368	-0.100687480014978	0.169010173643341
ICOSLG	66.0407690476191	65.0331878947368	-0.0221807748856859	0.405295906439206
CES3	63.551850952381	63.3319089473684	-0.00500157873591878	0.935977583863399
CCL11	59.6110352380952	52.4891126315789	-0.183561220267053	0.0270995561809026
IL2RA	79.3903671428571	65.0385963157895	-0.287667847061045	3.51120310495462e-05
IGF1R	73.8432038095238	76.1748563157895	0.0448497255904403	0.48553470355134
PTPRC	81.9105766666667	115.849227368421	0.500126766129048	0.0385728371509674
LTF	79.3050976190476	79.9525847368421	0.0117310711422665	0.195873087623825
LIFR	58.7183033333333	50.5067773684211	-0.217333289862281	0.0172559239856237
MICA	75.1488161904762	66.4421247368421	-0.177652168095158	0.00899544059552765
FGF7	64.1693338095238	59.3680115789474	-0.112198212060992	0.144950276095026
RORC	80.7710857142857	62.43188	-0.371556021993833	2.77234402107449e-07
LAMC2	64.7668738095238	56.2076584210526	-0.20448939493205	0.000236903240723911
MNX1	74.3787033333333	58.3456810526316	-0.35026373057421	2.23232193537364e-05
IL24	69.0389623809524	57.6407436842105	-0.260321832369626	0.0106449154386476
CREBBP	72.5444228571429	73.8233142105263	0.0252118015280756	0.225661624958428
NKX2-1	60.7654547619048	51.3263010526316	-0.24355308958074	0.00148799348199648
RPS6KA5	61.5528638095238	54.1862489473684	-0.183899201361609	0.0115636607714762
TNFSF11	56.5779395238095	51.4779889473684	-0.136283943136518	0.160685487881406
NLRC5	78.9723280952381	76.9903563157895	-0.036669473937013	0.0312867977976553
ID4	57.9396561904762	57.2810557894737	-0.0164930395650247	0.830363098244319
IRS1	56.0227885714286	53.6519731578947	-0.0623825663678854	0.519832278823428
PLA2G5	60.32322	53.2932789473684	-0.178759840681209	0.088063465797905
SNAI2	63.4483252380952	65.2642031578947	0.0407098195007558	0.436419823190873
CREB3L1	60.7761971428571	58.4346589473684	-0.0566820873482028	0.195873087623825
SF3B1	99.8631342857143	137.399173684211	0.460349235195144	0.00530490731003378
CXADR	62.5799428571429	54.4923910526316	-0.199645545412865	0.0106449154386476
BRAF	64.6618728571429	53.4798794736842	-0.273919080011993	0.00224359488517732
CR2	64.8350676190476	65.1206778947368	0.00634137706108096	0.00635071042770419
CYFIP2	62.6194933333333	64.4431521052632	0.0414152268600843	0.957293474926836
NRP1	99.7442676190476	139.175504210526	0.480599473846489	0.27009241213768
IL9	62.3117804761905	51.0713257894737	-0.286991429309069	0.00183127405209912
RIMKLA	61.8495638095238	50.2593436842105	-0.29937158892482	0.00247924091252427
IL1RAPL2	62.1214919047619	58.0925326315789	-0.0967397500937022	0.452472610915325
MSH2	63.6124842857143	57.293607368421	-0.150935752999809	0.000968775280329181
POLR1B	56.2866647619048	51.8716836842105	-0.117845966189514	0.0504226512346646
LEP	60.9639066666667	51.83532	-0.234019887006212	0.0147425212836056
CNTFR	63.4175823809524	58.5800021052632	-0.114474634686635	0.39023320196798
ABCF1	66.8187404761905	66.1483915789474	-0.0145467110308539	0.27009241213768
CNOT2	70.4052880952381	69.6859052631579	-0.0148169080734268	0.872357460712154
LEF1	70.3507714285714	55.2217952631579	-0.349328452591396	7.93434560422034e-07
BBC3	69.9218628571429	64.8363647368421	-0.10894041790847	0.0611382715614471
PYCR1	58.0589628571429	53.2981826315789	-0.123432459830111	0.0385728371509674
CCNE1	68.9194347619048	62.5437078947368	-0.140046117678724	0.123548972034246
MS4A1	70.45732	71.1510515789474	0.014135479481082	0.0650941954992349
WIF1	72.4115919047619	61.1099863157895	-0.244812509575518	0.0201268173413552
CD46	98.4612861904762	110.683320526316	0.168809340311503	0.00825749386541571
ADORA2A	67.1343419047619	53.5859710526316	-0.325195602762561	0.000776061067447632
ACSF3	68.9148538095238	67.5200847368421	-0.0294982582720404	0.519832278823428
MAP3K1	78.8606533333333	73.51692	-0.101229336711626	0.00530490731003378
CCR9	56.8688690476191	48.9282768421053	-0.216970638891763	0.00979006862887503
FCER2	64.694639047619	55.8541657894737	-0.211981281835888	0.00635071042770419
CCNO	55.4165866666667	47.6198010526316	-0.218756258802768	0.0106449154386476
KLRF1	61.3381857142857	52.0481952631579	-0.236937354724495	0.00757285438404556
CCL13	56.5759819047619	47.6405168421053	-0.248000653624309	0.0033236769443666
GZMK	65.6711423809524	65.68991	0.000412237122384695	0.0504226512346646
UQCR10	70.0649728571429	66.3830378947368	-0.0778787338167133	0.0441715175907757
HSPB1	203.968707142857	338.099725263158	0.729101012854907	0.0186443042889819
BAX	89.604810952381	99.3330521052632	0.148697646567007	0.405295906439206
PPP3CB	55.3044252380952	56.0585105263158	0.0195384887522492	0.872357460712154
KRT17	80.0119328571429	59.5685526315789	-0.425664271787265	3.01866796039065e-06
IL4	62.68437	51.82374	-0.274492624606347	0.00133898334241711
RAB7A	83.2250557142857	120.917105263158	0.538928510316923	0.00148799348199648
DUOX1	55.6564257142857	48.4078252631579	-0.201307978865692	0.0360021210427459
COL1A2	85.3933685714286	678.111598421053	2.98932677728205	6.85545010156898e-08
MEN1	72.0139228571429	67.2023721052632	-0.0997636998109819	0.0441715175907757
PNMA1	64.0217152380952	64.6790757894737	0.0147377346668405	0.830363098244319
FOXO4	57.44888	53.6308142105263	-0.099216610762018	0.707625436646087
CCNE2	59.8099985714286	54.9404389473684	-0.122518246255209	0.0573789119639581
DIPK2B	71.4439147619048	65.0064531578947	-0.136228194089488	0.0933435455317256
PIK3R3	59.4541357142857	54.5930036842105	-0.123061093636306	0.258471902789986
HLA-G	89.2620009523809	66.4785831578947	-0.42515651267679	2.43292306937903e-08
IL3	63.4404976190476	54.5311915789474	-0.218322406795339	0.0360021210427459
NR4A1	83.2751480952381	181.032113157895	1.12028771897663	6.26073066465773e-05
NTRK1	67.3887095238095	55.3952852631579	-0.282743706272693	0.000236903240723911
RASGRP2	66.7173642857143	66.796727368421	0.00171512591543355	0.978639257474195
TTC30A	68.6742528571429	58.9020563157895	-0.221451309036958	0.00757285438404556
SOX10	69.5058047619048	57.6860015789474	-0.268912200662597	0.00530490731003378
SAMSN1	74.5216014285714	78.3758836842105	0.0727511269793109	0.347081321491052
S100A8	77.2568	87.573602631579	0.180834140900915	0.668145094373512
MIA	96.3595680952381	80.8607189473684	-0.252988896183825	0.00165167815431393
CD200	69.3639609523809	68.2635036842105	-0.0230718204932732	0.89349485896543
FGF21	68.9413885714286	57.5146089473684	-0.261441903715781	0.00247924091252427
FBP1	67.1589885714286	58.4071452631579	-0.201435630527904	0.0033236769443666
POU5F1	58.504280952381	51.8227852631579	-0.174955638771334	0.0573789119639581
TP73	68.5327438095238	59.3090215789474	-0.208541876738782	0.0147425212836056
TREM2	74.4279833333333	64.0932463157895	-0.215672801823998	0.000435993677276262
TFRC	73.2097304761905	86.1628847368421	0.23503113895913	0.0360021210427459
CCL17	53.8850766666667	48.0401652631579	-0.165644663542539	0.104644701551651
EGR1	150.630750952381	176.968227894737	0.232474045120756	0.0933435455317256
HMGB1	78.4747276190476	78.1934189473684	-0.00518092631643974	0.768284267170711
IL12RB2	68.3583847619048	64.5092073684211	-0.0836132176137054	0.294369190853449
RFC3	76.9203928571429	64.6193731578947	-0.251399375237372	0.000208812394090723
CMTM6	64.8581380952381	76.0746915789474	0.230128971347722	0.000343015995431723
PSMB8	86.6096947619048	80.0421368421053	-0.113768841205965	0.809534581679719
CEP55	67.6392019047619	61.2055968421053	-0.144196053302829	0.0472122705817149
PAX3	68.7779447619048	54.8459778947368	-0.32656018045746	0.000618591850878933
TNC	64.8620342857143	81.6962547368421	0.332895669185394	0.169010173643341
TSPAN7	71.5160057142857	67.2177968421053	-0.0894229048367734	0.48553470355134
PTCRA	87.6885833333333	68.2186015789474	-0.362223841086401	6.10064981105267e-06
BRD7	66.4100452380952	62.5570315789474	-0.0862294250009761	0.0147425212836056
IFNA8	56.1257028571429	46.1917684210526	-0.28102582684563	0.0040196161422645
BRIP1	63.6684576190476	54.9916389473684	-0.211366530365162	0.00825749386541571
ANP32B	83.0205128571429	103.483644736842	0.317863023052957	0.00365703115787751
UBB	166.577686666667	273.175360526316	0.71363220092758	0.0125501531247046
ROR2	70.6620585714286	59.8384547368421	-0.239862859665223	0.000386981703178443
CXCR5	54.6026457142857	48.5678	-0.168970719762516	0.00301752386194036
CT45A1	71.4667761904762	53.8624047368421	-0.40799406918244	0.000141731951955872
HLA-DPA1	115.517541428571	130.187781052632	0.172482106154242	0.294369190853449
PKM	216.764873333333	253.827135263158	0.227715320576091	0.519832278823428
TNN	72.2351833333333	60.7350868421053	-0.250171490052964	0.00899544059552765
BMI1	55.579049047619	55.9238268421053	0.00892193668743602	1
CCL14	50.4963395238095	44.2862842105263	-0.189318856148425	0.0573789119639581
FGF16	69.7541176190476	60.1730636842105	-0.213160569635746	0.0360021210427459
NFATC1	72.4452085714286	67.8094426315789	-0.0954040888478849	0.0988683749497697
SAA1	145.500382380952	74.4427015789474	-0.966820626704208	6.85545010156898e-08
IL10RA	84.8239280952381	94.42335	0.154672374550866	1
CCL7	63.3831671428571	61.6978757894737	-0.038878931051177	0.294369190853449
NFATC4	69.8252119047619	62.8299047368421	-0.152296654125455	0.137528781929324
CASP1	80.5904180952381	70.1364084210526	-0.200444763546773	0.00441358871353551
SPA17	68.0450438095238	62.0603115789474	-0.132819144057499	0.0988683749497697
ELK1	64.143039047619	60.5116231578947	-0.0840804252724405	0.177646481065014
WRN	69.2662766666667	68.4698921052632	-0.0166833863798042	0.573471724822501
NFAM1	72.4972138095238	62.0882352631579	-0.223605624493747	1.18715372378863e-05
PLA2G6	64.6266719047619	59.0777957894737	-0.129513698999765	0.0650941954992349
NUF2	75.4542576190476	65.2290457894737	-0.21008778522181	0.0106449154386476
PRKACG	66.1909028571429	55.2405563157895	-0.260905100847967	0.000867614628556738
SPRY2	70.3180380952381	70.5998752631579	0.00577081532010126	0.405295906439206
LTK	70.6362557142857	62.7385268421053	-0.171057216871032	0.0782102041327267
GHR	60.1473061904762	50.8997884210526	-0.240840465699071	0.00273664738770895
BLNK	62.813529047619	56.8223736842105	-0.144616226855497	0.0312867977976553
PBX1	61.3256180952381	56.1080947368421	-0.128280945616961	0.088063465797905
IL17RA	75.3888123809524	66.6549252631579	-0.177638962159367	0.00016151588212332
FOXA2	64.5433128571429	53.1313257894737	-0.280704916959635	0.000867614628556738
MLF1	65.5411238095238	60.1590121052632	-0.123619534304693	0.160685487881406
HHEX	67.1245885714286	60.1543121052632	-0.158173181030288	0.0233941975580028
PRF1	73.5997185714286	72.3403489473684	-0.0248996926322489	0.294369190853449
TMEM163	71.2742738095238	64.2544494736842	-0.149585073987875	0.0472122705817149
NFKBIZ	98.8835895238095	88.6150010526316	-0.15818017090478	0.0441715175907757
CXCL8	56.8708042857143	53.6304568421053	-0.0846356647335744	0.205472197629184
TFEB	66.2452471428571	58.1924057894737	-0.186986058922779	0.00183127405209912
MET	104.798286190476	72.8963863157895	-0.523695921200812	1.39445644112665e-05
FCAR	65.72892	56.0854136842105	-0.228902666914913	0.0040196161422645
TAB1	67.2842171428571	65.74999	-0.0332774565966369	0.648728372429828
NR4A3	65.6894928571429	80.5050668421053	0.293416959133064	0.591903937222407
PLAT	69.9499219047619	71.8254805263158	0.0381732929968104	0.788837096745401
FOXL2	56.4039228571429	47.6694215789474	-0.242731384797287	0.00825749386541571
FGF20	65.4067180952381	56.7515210526316	-0.20477976632572	0.0312867977976553
IL22RA2	64.9239952380952	54.7918584210526	-0.244790244407119	0.00757285438404556
